# Supplementary material for: Metabolic dysfunction associated steatotic liver disease in patients with plaque psoriasis: a case–control study and serological comparison
Source: Front Med (Lausanne). 2024 May 15;11:1400741. doi: 10.3389/fmed.2024.1400741 (PMC11133595; doi:10.3389/fmed.2024.1400741)
Supplement: Supplementary file 1 [file Table_1.XLSX]

## Sheet: psoriasis
分组	年龄	性别	身高	体重	BMI	超重	肥胖	甘油三脂mmol/L	总胆固醇mmol/L	高密度脂蛋白mmol/L	低密度脂蛋白mmol/L	总胆红素umol/L	直接胆红素umol/L	间接胆红素	谷草转氨酶U/L	谷丙转氨酶U/L	AST:ALT	SLD	高血压	糖尿病	高密度脂蛋白	甘油三脂	代谢综合症	MASLD	瘦型MASLD	N+M-
psoriasis	60	男	175	60	19.5918	0	0	0.59	3.46	0.82	2.14	12.8	5.2	7.6	11	8	1.375	0	0	0	1	0	0	0	0	0
psoriasis	52	男	167	79	28.3266	1	1	0.95	4.6	1.36	2.69	23	8.7	14.3	21	29	0.724138	1	0	1	0	0	0	1	0	0
psoriasis	52	男	175	83	27.102	1	0	0.9	4.47	1.01	2.74	16.6	5.9	10.7	15	18	0.833333	1	0	1	0	0	0	1	0	0
psoriasis	37	女	168	66	23.3844	0	0	1.54	3.69	0.79	1.94	19	7.4	11.6	41	84	0.488095	0	0	0	1	0	0	0	0	0
psoriasis	83	男	170	60	20.7612	0	0	3.09	4.84	0.91	2.37	23.6	9.3	14.3	22	14	1.57143	0	0	0	1	1	0	0	0	0
psoriasis	75	女	153	53.2	22.7263	0	0	0.73	4.79	1.62	2.33	20	8.6	11.4	24	15	1.6	0	0	0	0	0	0	0	0	0
psoriasis	54	男	172	65	21.9713	0	0	0.84	5.58	1.81	2.99	8.4	3.3	5.1	16	22	0.727273	1	0	0	0	0	0	0	0	1
psoriasis	23	男	180	85	26.2346	1	0	1.15	5.19	1.26	3.38	7.7	3.3	4.4	15	25	0.6	1	0	0	0	0	0	1	0	0
psoriasis	58	女	159	47	18.591	0	0	1.07	3.92	1.14	1.88	5.3	2.5	2.8	8	14	0.571429	0	0	0	1	0	0	0	0	0
psoriasis	38	女	156	57.5	23.6275	0	0	0.73	2.05	0.85	0.83	6.3	3.3	3	10	10	1	0	0	0	1	0	0	0	0	0
psoriasis	54	男	165	57.5	21.1203	0	0	1	4.92	1.06	3.29	21.2	7	14.2	16	12	1.33333	0	0	0	0	0	0	0	0	0
psoriasis	25	男	175	63	20.5714	0	0	0.79	5.02	1.33	3	20.2	8.3	11.9	12	8	1.5	0	0	0	0	0	0	0	0	0
psoriasis	59	男	170	65	22.4913	0	0	1.31	3.94	0.76	2.23	16	8.7	7.3	34	31	1.09677	1	0	0	1	0	0	1	1	0
psoriasis	55	男	180	90	27.7778	1	0	1.23	4.79	0.92	3	5	2.1	2.9	16	17	0.941176	1	0	0	1	0	0	1	0	0
psoriasis	45	女	162	65	24.7676	1	0	1.73	4.12	1.05	2.15	8.2	2.7	5.5	17	15	1.13333	1	0	0	1	1	1	1	0	0
psoriasis	70	男	170	70	24.2215	1	0	5.52	5.43	0.91	2.33	6.4	1.8	4.6	22	19	1.15789	0	0	1	1	1	1	0	0	0
psoriasis	19	女	156	55	22.6003	0	0	0.71	3.82	1.13	2.32	11.8	4.3	7.5	28	44	0.636364	0	0	0	1	0	0	0	0	0
psoriasis	28	女	161	51	19.6752	0	0	0.52	3.79	1.54	1.79	6.9	3.3	3.6	16	8	2	0	0	0	0	0	0	0	0	0
psoriasis	41	男	168	74.9	26.5377	1	0	0.98	4.14	1.24	2.36	10.6	4.1	6.5	15	22	0.681818	0	0	0	0	0	0	0	0	0
psoriasis	65	男	164	83	30.8596	1	1	2.14	5.18	1.19	3.08	22.3	6.8	15.5	17	23	0.73913	0	1	1	0	1	1	0	0	0
psoriasis	44	男	165	75	27.5482	1	0	1.03	3.52	0.94	1.88	8.3	2.9	5.4	17	23	0.73913	0	1	0	1	0	1	0	0	0
psoriasis	55	女	158	58	23.2335	0	0	2.35	5.04	1.06	2.76	11.8	4.7	7.1	14	12	1.16667	1	0	1	1	1	1	1	1	0
psoriasis	43	女	159	60	23.7332	0	0	1.31	4.53	0.93	2.81	14.1	3.7	10.4	20	21	0.952381	1	0	0	1	0	0	1	1	0
psoriasis	68	男	163	70	26.3465	1	0	1.47	4.94	0.89	3	14.4	6	8.4	12	8	1.5	0	1	1	1	0	1	0	0	0
psoriasis	32	男	168	72	25.5102	1	0	0.66	4.46	0.99	2.76	21.9	7.4	14.5	12	15	0.8	1	0	0	1	0	0	1	0	0
psoriasis	42	女	158	61	24.4352	1	0	0.78	3.99	1.35	2.28	14.7	5.5	9.2	15	12	1.25	0	0	0	0	0	0	0	0	0
psoriasis	40	男	180	92.9	28.6728	1	1	2.63	5.09	0.24	3.28	13.4	4.7	8.7	50	129	0.387597	1	0	1	1	1	1	1	0	0
psoriasis	57	男	176	105	33.8972	1	1	1.48	5.69	1.12	3.66	17.1	5.5	11.6	25	48	0.520833	1	0	1	0	0	0	1	0	0
psoriasis	52	男	169	82.2	28.7805	1	1	2.42	6.14	1.14	3.59	14	4.7	9.3	19	13	1.46154	1	1	0	0	1	1	1	0	0
psoriasis	29	男	173	78.6	26.2622	1	0	2.21	5.52	1.36	2.94	11.7	3.5	8.2	36	93	0.387097	1	0	0	0	1	0	1	0	0
psoriasis	50	男	180	75.8	23.3951	0	0	1.22	4.62	1.11	3.06	15.4	5.6	9.8	13	13	1	1	1	0	0	0	0	1	1	0
psoriasis	45	女	165	60	22.0386	0	0	1.58	4.14	1.39	2.05	15	5.6	9.4	18	27	0.666667	1	0	0	0	0	0	0	0	1
psoriasis	53	女	150	53.8	23.9111	0	0	1.17	4.1	1.31	2.27	16.9	6.3	10.6	219	416	0.526442	1	0	0	0	0	0	0	0	1
psoriasis	47	男	165	65	23.8751	0	0	0.65	5.96	1.46	3.7	11.1	1.9	9.2	25	26	0.961538	0	0	0	0	0	0	0	0	0
psoriasis	54	女	158	52	20.83	0	0	0.71	2.95	1.14	1.5	14.5	5.8	8.7	24	17	1.41176	0	0	0	1	0	0	0	0	0
psoriasis	46	男	165	57	20.9366	0	0	1.83	4.26	0.92	2.54	14	4.4	9.6	13	14	0.928571	0	0	0	1	1	0	0	0	0
psoriasis	48	男	169	76	26.6097	1	0	1.01	3.44	0.86	2.32	15.2	5.4	9.8	10	8	1.25	1	1	0	1	0	1	1	0	0
psoriasis	53	女	152	46	19.91	0	0	0.49	4.46	1.6	2.17	13.2	6.5	6.7	12	6	2	1	0	1	0	0	0	1	1	0
psoriasis	48	男	168	60	21.2585	0	0	1.4	4.32	1	2.4	4.1	2	2.1	11	9	1.22222	0	0	0	1	0	0	0	0	0
psoriasis	49	男	170	73.5	25.4325	1	0	1.52	3.98	1.25	2.09	12.9	5	7.9	21	31	0.677419	1	1	0	0	0	0	1	0	0
psoriasis	58	男	174	65	21.4692	0	0	0.95	4.92	1.27	2.96	6	2.4	3.6	16	9	1.77778	0	1	0	0	0	0	0	0	0
psoriasis	26	男	168	55	19.487	0	0	0.79	3.82	1.25	1.92	12.7	5.7	7	22	23	0.956522	0	0	0	0	0	0	0	0	0
psoriasis	55	男	175	61.7	20.1469	0	0	1.13	3.24	0.98	1.78	14.4	5.3	9.1	21	15	1.4	0	0	0	1	0	0	0	0	0
psoriasis	47	男	162	73	27.8159	1	0	1.85	5.83	1.54	3.46	7.9	3.1	4.8	18	27	0.666667	0	0	0	0	1	0	0	0	0
psoriasis	33	男	172	70	23.6614	0	0	1.46	3.61	0.95	2.07	6.7	3.2	3.5	17	17	1	1	0	0	1	0	0	1	1	0
psoriasis	67	女	150	60	26.6667	1	0	1.34	4.59	1.23	2.52	11.9	5	6.9	18	25	0.72	1	1	1	1	0	1	1	0	0
psoriasis	46	男	174	88.5	29.2311	1	1	0.55	4.43	1.39	2.54	7.3	4.8	2.5	14	24	0.583333	0	0	0	0	0	0	0	0	0
psoriasis	40	男	165	62	22.7732	0	0	1.78	5.85	1.5	3.43	6.6	2.5	4.1	10	27	0.37037	1	0	1	0	1	0	1	1	0
psoriasis	52	男	173	74.5	24.8922	1	0	9.39	4.93	0.85	0.8	17.7	5.8	11.9	21	36	0.583333	1	1	1	1	1	1	1	0	0
psoriasis	47	男	175	62	20.2449	0	0	1.52	4.63	1.57	2.27	4.2	2.3	1.9	17	16	1.0625	0	0	0	0	0	0	0	0	0
psoriasis	58	男	172	70	23.6614	0	0	1.81	6.68	1.33	4.09	7.5	3.6	3.9	15	14	1.07143	1	0	0	0	1	0	1	1	0
psoriasis	50	女	160	54	21.0938	0	0	2.37	3.49	1.04	1.5	10.1	3.7	6.4	14	8	1.75	0	0	0	1	1	0	0	0	0
psoriasis	63	男	174	60	19.8177	0	0	0.79	3.16	1.09	1.55	17.7	7.4	10.3	31	35	0.885714	0	0	0	0	0	0	0	0	0
psoriasis	55	男	162	70	26.6728	1	0	1.35	4.83	1.16	2.82	14.2	4.3	9.9	17	11	1.54545	0	0	0	0	0	0	0	0	0
psoriasis	44	男	181	91.2	27.838	1	0	2.32	4.87	0.99	2.69	14.5	4.6	9.9	21	23	0.913043	0	0	0	1	1	1	0	0	0
psoriasis	24	男	172	67	22.6474	0	0	0.99	3.99	1.12	2.26	10.2	4.3	5.9	13	18	0.722222	1	0	0	0	0	0	0	0	1
psoriasis	30	女	159	52	20.5688	0	0	1.09	2.8	1.28	1.22	6.9	3.7	3.2	12	6	2	0	0	0	1	0	0	0	0	0
psoriasis	37	女	160	52	20.3125	0	0	2.24	3.75	0.93	1.89	7.5	3	4.5	11	9	1.22222	0	0	0	1	1	0	0	0	0
psoriasis	24	男	182	91	27.4725	1	0	3.56	5.99	1.02	3.39	13.1	3.9	9.2	20	42	0.47619	1	0	0	0	1	0	1	0	0
psoriasis	77	男	165	70	25.7117	1	0	0.42	3.22	1.88	1.15	22	14.9	7.1	19	13	1.46154	0	1	0	0	0	0	0	0	0
psoriasis	65	女	160	61	23.8281	0	0	2.48	5.86	1.02	3.5	15.4	4.6	10.8	26	18	1.44444	1	0	1	1	1	1	1	1	0
psoriasis	39	女	153	64	27.3399	1	0	1.67	3.52	0.98	1.59	4.3	2.5	1.8	28	21	1.33333	0	0	0	1	0	0	0	0	0
psoriasis	59	男	175	83	27.102	1	0	1.16	4.21	0.82	2.73	21	7.8	13.2	24	25	0.96	1	1	0	1	0	1	1	0	0
psoriasis	44	女	159	80	31.6443	1	1	1.22	4.91	1.55	2.87	8.4	3.8	4.6	16	14	1.14286	1	1	0	0	0	0	1	0	0
psoriasis	43	男	170	78	26.9896	1	0	1.77	5.15	1.01	3.09	9.5	4.5	5	14	13	1.07692	1	1	0	0	1	1	1	0	0
psoriasis	34	男	168	80	28.3447	1	1	1.98	4.41	0.84	2.88	17.6	5.6	12	27	77	0.350649	1	0	0	1	1	1	1	0	0
psoriasis	33	女	170	136	47.0588	1	1	0.9	3.67	0.98	2.46	17.3	7	10.3	40	43	0.930233	1	0	1	1	0	1	1	0	0
psoriasis	39	男	185	80	23.3747	0	0	3.2	4.75	1.08	2.33	7.9	2.5	5.4	27	37	0.72973	1	0	0	0	1	0	1	1	0
psoriasis	47	女	168	82	29.0533	1	1	1.08	5.05	1.22	2.99	7.1	3	4.1	13	9	1.44444	0	0	1	1	0	1	0	0	0
psoriasis	24	女	155	70	29.1363	1	1	0.73	4.89	1.09	3.07	9.7	3	6.7	16	13	1.23077	0	0	0	1	0	0	0	0	0
psoriasis	40	男	165	68	24.977	1	0	1.11	4.36	0.88	2.82	7.7	5	2.7	16	39	0.410256	1	0	0	1	0	0	1	0	0
psoriasis	30	女	167	47.1	16.8884	0	0	0.98	3.82	1.14	2.36	2.9	1.3	1.6	10	5	2	0	0	0	1	0	0	0	0	0
psoriasis	60	男	164	64.5	23.9813	0	0	0.81	3.92	1.09	2.34	13.6	6	7.6	15	10	1.5	0	0	0	0	0	0	0	0	0
psoriasis	33	女	160	54	21.0938	0	0	2.71	4.04	0.89	2.23	14.6	5.6	9	16	9	1.77778	1	0	0	1	1	0	1	1	0
psoriasis	21	女	175	52	16.9796	0	0	0.5	3.58	1.25	1.79	10.7	4.3	6.4	15	11	1.36364	0	0	0	1	0	0	0	0	0
psoriasis	52	女	167	58	20.7967	0	0	1.3	5.96	1.87	3.06	9.2	2.7	6.5	13	8	1.625	0	0	0	0	0	0	0	0	0
psoriasis	39	男	181	81.5	24.8771	1	0	1.23	5.36	1.13	3.32	12.9	3.9	9	20	25	0.8	1	0	0	0	0	0	1	0	0
psoriasis	44	女	163	56	21.0772	0	0	0.72	3.77	1.2	1.63	7.7	4.1	3.6	17	9	1.88889	0	0	0	1	0	0	0	0	0
psoriasis	46	女	163	61.5	23.1473	0	0	1.45	5.11	0.93	3	15.2	5.6	9.6	15	26	0.576923	0	0	0	1	0	0	0	0	0
psoriasis	64	女	163	71	26.7229	1	0	1.13	4.63	1.6	2.34	14.6	5.6	9	8	18	0.444444	1	0	0	0	0	0	1	0	0
psoriasis	60	男	176	71	22.921	0	0	1.86	4.2	0.73	2.5	25.1	7.7	17.4	22	14	1.57143	0	0	0	1	1	0	0	0	0
psoriasis	34	男	178	98	30.9304	1	1	2.02	4.93	1	2.88	16.1	5.8	10.3	25	15	1.66667	1	0	1	1	1	1	1	0	0
psoriasis	47	女	160	47.2	18.4375	0	0	0.8	4.9	1.63	2.89	23.3	8.7	14.6	17	15	1.13333	0	0	0	0	0	0	0	0	0
psoriasis	27	女	165	57.5	21.1203	0	0	0.63	3.76	1.36	2.2	11.9	4.6	7.3	8	14	0.571429	0	0	0	0	0	0	0	0	0
psoriasis	49	女	165	115	42.2406	1	1	1.73	7.45	1.13	5.49	17	5.1	11.9	21	29	0.724138	1	1	1	1	1	1	1	0	0
psoriasis	69	女	162	57.5	21.9098	0	0	0.6	4.55	1.51	2.66	11.4	3.8	7.6	15	9	1.66667	0	0	0	0	0	0	0	0	0
psoriasis	64	女	160	51	19.9219	0	0	0.86	4.71	1.29	2.59	14.8	6.6	8.2	15	10	1.5	0	0	0	1	0	0	0	0	0
psoriasis	43	男	160	59	23.0469	0	0	1.52	5.64	0.84	3.23	9.3	3	6.3	23	28	0.821429	0	0	0	1	0	0	0	0	0
psoriasis	23	女	155	50	20.8117	0	0	0.65	4.71	1.63	2.3	11.6	5.5	6.1	10	9	1.11111	0	0	0	0	0	0	0	0	0
psoriasis	65	女	158	53	21.2306	0	0	1.19	6.56	1.66	3.67	6.5	2.5	4	15	14	1.07143	1	0	0	0	0	0	0	0	1
psoriasis	49	男	170	62	21.4533	0	0	4.21	4.33	0.93	1.99	5.4	2.8	2.6	19	18	1.05556	0	0	1	1	1	1	0	0	0
psoriasis	43	男	170	85	29.4118	1	1	1.1	4.18	1.07	2.56	13.6	6.3	7.3	68	134	0.507463	1	1	0	0	0	0	1	0	0
psoriasis	51	女	156	57	23.4221	0	0	4.42	4.98	0.89	2.46	12.4	4.6	7.8	38	43	0.883721	1	0	1	1	1	1	1	1	0
psoriasis	59	女	157	59	23.9361	0	0	1.3	4.67	1.16	3.05	12	5.3	6.7	18	14	1.28571	1	1	1	1	0	1	1	1	0
psoriasis	45	男	166	75	27.2173	1	0	1.51	4.1	1.01	2.46	20.1	8.2	11.9	84	112	0.75	1	1	1	0	0	1	1	0	0
psoriasis	28	男	180	78	24.0741	1	0	1.19	3.69	1.09	2.06	2.6	1.7	0.9	9	19	0.473684	1	0	0	0	0	0	1	0	0
psoriasis	53	男	170	76	26.2976	1	0	2.46	5.73	0.93	3.52	14.4	3.9	10.5	21	24	0.875	1	0	0	1	1	1	1	0	0
psoriasis	27	男	170	74.7	25.8478	1	0	1.14	4.61	0.88	3.05	14.6	7.6	7	15	18	0.833333	0	0	0	1	0	0	0	0	0
psoriasis	66	女	156	53.9	22.1483	0	0	0.75	3.94	1.22	2.1	8.7	3.5	5.2	14	11	1.27273	0	0	0	1	0	0	0	0	0
psoriasis	56	男	176	58	18.7242	0	0	0.81	4.98	1.88	2.31	14.9	6.8	8.1	21	17	1.23529	0	0	0	0	0	0	0	0	0
psoriasis	28	女	160	47	18.3594	0	0	1	4.57	1.45	2.55	8.5	3.9	4.6	13	7	1.85714	0	0	0	0	0	0	0	0	0
psoriasis	28	男	173	70	23.3887	0	0	0.52	2.86	1.01	1.4	17	7.8	9.2	15	15	1	0	0	0	0	0	0	0	0	0
psoriasis	26	男	165	57.2	21.0101	0	0	2.21	4.09	1.42	1.62	8.4	3.6	4.8	21	40	0.525	0	0	0	0	1	0	0	0	0
psoriasis	65	男	172	66	22.3094	0	0	1.29	4.75	1.05	2.8	8.1	3.6	4.5	17	22	0.772727	1	0	0	0	0	0	0	0	1
psoriasis	27	男	176	77	24.858	1	0	1.73	5.26	1.27	3.22	10	3	7	15	11	1.36364	1	1	0	0	1	1	1	0	0
psoriasis	55	男	167	60	21.5139	0	0	0.85	4.36	1.07	2.69	16.5	4.8	11.7	13	15	0.866667	0	0	1	0	0	0	0	0	0
psoriasis	61	男	165	65	23.8751	0	0	1.5	4.93	1.38	2.81	18	6.5	11.5	19	14	1.35714	1	1	0	0	0	0	1	1	0
psoriasis	57	男	168	64	22.6757	0	0	1.01	4.63	1.35	2.76	11.9	4.8	7.1	21	19	1.10526	0	0	0	0	0	0	0	0	0
psoriasis	43	男	170	70	24.2215	1	0	1.5	4.55	1.19	2.55	14.4	4.2	10.2	35	34	1.02941	0	0	0	0	0	0	0	0	0
psoriasis	51	男	168	73	25.8645	1	0	0.73	4.29	0.93	3.01	12.9	5.1	7.8	15	16	0.9375	0	0	0	1	0	0	0	0	0
psoriasis	59	男	168	64	22.6757	0	0	1.37	4.37	1.38	2.72	15.7	6.9	8.8	15	12	1.25	0	1	0	0	0	0	0	0	0
psoriasis	32	男	183	101	30.1592	1	1	4	6.24	0.93	3.64	12.7	5.2	7.5	32	69	0.463768	1	0	1	1	1	1	1	0	0
psoriasis	59	男	180	85	26.2346	1	0	1.31	4.79	1.15	2.98	10.5	3.5	7	18	11	1.63636	0	0	0	0	0	0	0	0	0
psoriasis	52	男	176	87	28.0863	1	1	3.7	5.73	1.32	3.59	10.8	3	7.8	24	38	0.631579	0	0	1	0	1	1	0	0	0
psoriasis	67	男	170	75	25.9516	1	0	1.75	3.65	1.1	1.82	16	5.4	10.6	25	29	0.862069	0	1	0	0	1	1	0	0	0
psoriasis	41	男	171	77.5	26.5039	1	0	1.71	3.77	0.88	2.26	8.4	3.9	4.5	32	62	0.516129	1	0	0	1	1	1	1	0	0
psoriasis	43	男	165	72.8	26.7401	1	0	2.63	4.41	0.79	2.57	13.7	4.9	8.8	16	26	0.615385	1	1	0	1	1	1	1	0	0
psoriasis	34	男	181	87.1	26.5865	1	0	1.27	3.01	0.77	1.62	10.4	4	6.4	23	17	1.35294	0	0	0	1	0	0	0	0	0
psoriasis	53	女	163	57	21.4536	0	0	0.81	4.91	1.18	3.03	8.2	3.2	5	19	41	0.463415	0	0	1	1	0	0	0	0	0
psoriasis	47	男	170	80	27.6817	1	0	1.56	3.77	0.93	2.05	16.7	7	9.7	14	17	0.823529	1	1	0	1	0	1	1	0	0
psoriasis	37	男	170	83	28.7197	1	1	3.88	4.44	0.94	2.1	9.7	3.6	6.1	24	37	0.648649	0	0	1	1	1	1	0	0	0
psoriasis	50	男	168	75	26.5731	1	0	1.56	5.47	1.49	2.71	18.6	7.4	11.2	80	55	1.45455	0	1	1	0	0	1	0	0	0
psoriasis	33	男	181	126.5	38.613	1	1	1.74	3.97	0.75	2.45	11.9	4.6	7.3	18	39	0.461538	1	1	0	1	1	1	1	0	0
psoriasis	36	男	175	73	23.8367	0	0	1.83	6.66	1.23	4.23	9.9	4	5.9	22	31	0.709677	0	0	0	0	1	0	0	0	0
psoriasis	50	男	172	86	29.0698	1	1	1.53	5.12	1.31	2.83	11.1	4.3	6.8	18	25	0.72	1	1	0	0	0	0	1	0	0
psoriasis	69	女	162	60	22.8624	0	0	3.13	4.89	0.99	2.67	12.6	4.3	8.3	48	65	0.738462	0	1	0	1	1	1	0	0	0
psoriasis	40	男	175	72	23.5102	0	0	2.09	3.21	0.67	1.78	20	7.8	12.2	20	26	0.769231	1	0	0	1	1	0	1	1	0
psoriasis	34	男	175	70	22.8571	0	0	0.92	3.61	1.01	2.43	11.3	5	6.3	18	15	1.2	0	0	0	0	0	0	0	0	0
psoriasis	30	男	178	73	23.04	0	0	0.6	4.49	1.39	2.36	13.9	5.5	8.4	8	14	0.571429	0	0	0	0	0	0	0	0	0
psoriasis	34	男	175	92	30.0408	1	1	5.07	5.38	1.02	2.3	13.4	4.5	8.9	27	51	0.529412	1	0	1	0	1	1	1	0	0
psoriasis	74	男	175	67	21.8776	0	0	0.61	3.94	1.56	1.95	7.8	4.2	3.6	18	11	1.63636	0	0	0	0	0	0	0	0	0
psoriasis	58	男	170	65	22.4913	0	0	2.1	3.95	1.36	1.67	9	3.3	5.7	22	27	0.814815	0	0	0	0	1	0	0	0	0
psoriasis	56	男	178	79	24.9337	1	0	1.9	5.21	0.94	3.14	20.5	8.6	11.9	13	24	0.541667	1	0	0	1	1	1	1	0	0
psoriasis	55	男	166	65	23.5883	0	0	1.27	5.14	1.53	3.09	12.8	5.2	7.6	12	22	0.545455	0	1	0	0	0	0	0	0	0
psoriasis	51	男	171	77	26.3329	1	0	2.31	4.38	0.93	2.79	14	4.5	9.5	21	19	1.10526	0	0	0	1	1	1	0	0	0
psoriasis	65	男	160	57	22.2656	0	0	1.62	4.64	1.15	2.78	7.7	4.4	3.3	16	13	1.23077	1	1	1	0	0	0	1	1	0
psoriasis	39	女	162	82	31.2452	1	1	1.14	3.53	1.01	2.01	9	3.5	5.5	15	14	1.07143	1	0	1	1	0	1	1	0	0
psoriasis	56	男	179	83	25.9043	1	0	1.36	4.5	0.82	2.79	7.6	2.7	4.9	14	14	1	1	0	0	1	0	0	1	0	0
psoriasis	60	男	168	71	25.1559	1	0	0.96	7.52	2.4	3.94	21.5	6.9	14.6	31	35	0.885714	1	1	0	0	0	0	1	0	0
psoriasis	21	女	171	88	30.0947	1	1	0.96	4.52	1.78	2.13	23.3	8.8	14.5	30	62	0.483871	1	1	0	0	0	0	1	0	0
psoriasis	58	男	170	70	24.2215	1	0	2.45	4.98	0.91	2.71	8.7	3.5	5.2	14	16	0.875	1	1	1	1	1	1	1	0	0
psoriasis	44	女	170	72.5	25.0865	1	0	0.77	3.9	1.22	2.11	10.7	4.1	6.6	17	18	0.944444	0	0	0	1	0	0	0	0	0
psoriasis	31	男	170	75	25.9516	1	0	1.94	5.44	1.06	3.32	8.2	3	5.2	15	23	0.652174	1	0	0	0	1	0	1	0	0
psoriasis	31	男	175	70	22.8571	0	0	1.11	4.25	0.75	3.13	16.1	5.5	10.6	14	11	1.27273	0	0	0	1	0	0	0	0	0
psoriasis	64	男	167	59	21.1553	0	0	1.35	4.54	1.17	2.37	9.3	4.8	4.5	17	16	1.0625	1	0	0	0	0	0	0	0	1
psoriasis	48	男	173	38	12.6967	0	0	3.63	7.69	1.15	4.73	9.3	2.5	6.8	21	50	0.42	1	0	0	0	1	0	1	1	0
psoriasis	35	男	170	70	24.2215	1	0	1.22	4.85	0.9	3	18	6.8	11.2	36	71	0.507042	1	0	0	1	0	0	1	0	0
psoriasis	43	男	170	65	22.4913	0	0	1.42	4.83	1.13	2.98	26.9	8.5	18.4	13	16	0.8125	0	0	0	0	0	0	0	0	0
psoriasis	42	女	165	59	21.6713	0	0	0.94	4	1.15	2.1	9.5	4.6	4.9	13	11	1.18182	0	0	0	1	0	0	0	0	0
psoriasis	73	女	161	73.4	28.3168	1	1	2.11	5.23	1.09	3	15.9	4.9	11	14	14	1	1	0	0	1	1	1	1	0	0
psoriasis	34	女	164	77	28.6288	1	1	0.68	4.02	1.07	2.38	8.8	1.8	7	13	14	0.928571	1	0	0	1	0	0	1	0	0
psoriasis	61	男	172	79	26.7036	1	0	2.14	6.17	1.26	3.63	20.4	7	13.4	30	34	0.882353	1	1	1	0	1	1	1	0	0
psoriasis	57	男	170	79	27.3356	1	0	1.73	3.48	0.88	1.87	7.7	4.7	3	17	23	0.73913	1	1	1	1	1	1	1	0	0
psoriasis	38	男	177	72.5	23.1415	0	0	0.99	6.02	1.25	3.91	5.2	2.9	2.3	25	12	2.08333	0	0	0	0	0	0	0	0	0
psoriasis	40	男	169	79.9	27.9752	1	0	4.32	4.3	0.78	2.1	10.4	2	8.4	15	29	0.517241	1	0	1	1	1	1	1	0	0
psoriasis	49	男	166	87.6	31.7898	1	1	2.71	3.72	0.94	1.86	7.5	3.9	3.6	13	19	0.684211	1	0	0	1	1	1	1	0	0
psoriasis	47	男	156	72	29.5858	1	1	0.71	3.5	1	2.6	10.1	4.2	5.9	24	26	0.923077	1	0	0	1	0	0	1	0	0
psoriasis	76	女	152	49	21.2084	0	0	1.5	4.05	1.25	2.04	14.4	4.1	10.3	11	7	1.57143	0	0	0	1	0	0	0	0	0

## Sheet: control
Source.Name	年龄	性别	身高	体重	BMI	超重	肥胖	甘油三脂mmol/L	总胆固醇mmol/L	高密度脂蛋白mmol/L	低密度脂蛋白mmol/L	总胆红素umol/L	直接胆红素umol/L	间接胆红素	谷草转氨酶U/L	谷丙转氨酶U/L	AST:ALT	SLD	高血压	糖尿病	高密度脂蛋白	甘油三脂	代谢综合症	MASLD	瘦型MASLD	N+M-
control	59	男	161	47.9	18.4792	0	0	1.48	4.11	1.49	1.85	10.1	4.3	5.8	18	18	1	0	0	1	0	0	0	0	0	0
control	60	女	158	57	22.8329	0	0	1.16	5.34	1.9	2.5	9.5	3.8	5.7	17	15	1.13333	0	0	0	0	0	0	0	0	0
control	60	男	167	66.2	23.737	0	0	3.53	5.23	1.28	2.19	22.2	8	14.2	24	23	1.04348	0	0	0	0	1	0	0	0	0
control	60	男	174	76	25.1024	1	0	1.54	4.1	1.1	2.19	12.9	5.6	7.3	18	14	1.28571	0	1	0	0	0	0	0	0	0
control	56	女	157	49.6	20.1225	0	0	3.8	4.62	0.99	1.94	14.8	4.6	10.2	27	18	1.5	0	0	0	1	1	0	0	0	0
control	66	女	158	52	20.83	0	0	0.99	4.96	1.25	2.93	9.4	4.3	5.1	18	10	1.8	0	0	0	1	0	0	0	0	0
control	55	男	168	66.5	23.5615	0	0	2.06	5.18	0.95	3.21	9.2	3.5	5.7	29	46	0.630435	0	0	0	1	1	0	0	0	0
control	60	女	157	57.6	23.3681	0	0	2.56	6.16	1.29	3.53	5.6	1.9	3.7	22	15	1.46667	0	0	0	1	1	0	0	0	0
control	61	男	164	56	20.8209	0	0	1.78	5.07	1.4	2.82	14.6	6.2	8.4	15	6	2.5	0	0	0	0	1	0	0	0	0
control	58	男	178	72	22.7244	0	0	1.96	4.73	1.43	2.3	20	8.5	11.5	22	17	1.29412	0	1	0	0	1	0	0	0	0
control	55	男	172	90	30.4218	1	1	3.39	6.26	1.33	3.23	7	2.6	4.4	18	22	0.818182	1	0	1	0	1	1	1	0	0
control	66	男	168	64.2	22.7466	0	0	1.47	4.22	1.08	2.32	34.7	10.2	24.5	17	21	0.809524	0	0	0	0	0	0	0	0	0
control	48	男	159.5	60.9	23.9384	0	0	0.58	4.38	1.59	2.1	11.4	5	6.4	17	18	0.944444	0	0	0	0	0	0	0	0	0
control	41	男	165	60.3	22.1488	0	0	1.69	4.22	0.92	2.31	10.6	4	6.6	18	26	0.692308	0	0	0	1	0	0	0	0	0
control	25	女	160	55	21.4844	0	0	0.37	4.69	1.27	3.27	8.3	3.2	5.1	11	6	1.83333	0	0	0	1	0	0	0	0	0
control	66	男	180	75	23.1481	0	0	2.82	4.05	0.71	1.5	10	3.6	6.4	13	10	1.3	0	0	0	1	1	0	0	0	0
control	44	女	154	59	24.8777	1	0	1.56	4.05	1.1	2.1	11.6	4.3	7.3	14	10	1.4	0	0	0	1	0	0	0	0	0
control	57	男	171	91.5	31.2917	1	1	1.34	5.08	0.85	3.32	14	6.2	7.8	23	34	0.676471	1	1	0	1	0	1	1	0	0
control	56	男	165	75.3	27.6584	1	0	1.34	5.08	0.85	3.32	14	6.2	7.8	23	34	0.676471	0	0	0	1	0	0	0	0	0
control	55	男	179	86.9	27.1215	1	0	1.47	5.45	1.51	12.7	4.8	4.8	0	7.9	6.2	1.27419	0	0	0	0	0	0	0	0	0
control	47	男	167	74.9	26.8565	1	0	1.26	4.06	1.5	1.84	12.7	4.6	8.1	14	16	0.875	0	1	0	0	0	0	0	0	0
control	43	女	156	64.9	26.6683	1	0	2.02	4.87	1.1	2.58	7.7	2.8	4.9	16	18	0.888889	1	0	0	1	1	1	1	0	0
control	54	男	183	98.6	29.4425	1	1	1.83	2.9	1.08	1.13	20.9	7.3	13.6	20	24	0.833333	1	0	0	0	1	0	1	0	0
control	23	女	174	68	22.46	0	0	1.53	4.41	1.65	2.05	5.5	2.5	3	19	49	0.387755	0	0	0	0	0	0	0	0	0
control	31	男	168	57	20.1956	0	0	0.54	3.37	1.01	2.21	25.5	10	15.5	19	28	0.678571	0	0	0	0	0	0	0	0	0
control	67	女	155	65.6	27.3049	1	0	1.21	5.18	1.22	3.38	8.9	3.7	5.2	34	30	1.13333	0	0	0	1	0	0	0	0	0
control	20	男	176	60	19.3698	0	0	0.46	3.51	1.08	1.98	17.9	7.4	10.5	19	21	0.904762	0	0	0	0	0	0	0	0	0
control	63	男	169	78.9	27.6251	1	0	1.01	3.02	1.01	1.4	17.4	7.1	10.3	16	14	1.14286	0	1	0	0	0	0	0	0	0
control	42	男	171	81.6	27.906	1	0	2.6	4.15	0.77	2.4	20.7	8	12.7	19	21	0.904762	0	0	1	1	1	1	0	0	0
control	22	女	165	64.1	23.5445	0	0	1.54	4.99	1.49	2.24	6	3.2	2.8	12	8	1.5	0	0	0	0	0	0	0	0	0
control	44	男	168	72	25.5102	1	0	1.08	4.72	1.48	2.75	11.3	4.7	6.6	10	21	0.47619	0	0	0	0	0	0	0	0	0
control	56	男	180	78	24.0741	1	0	2.08	5.56	0.91	3.43	11.1	3.5	7.6	15	9	1.66667	0	0	1	1	1	1	0	0	0
control	47	男	170	68.3	23.6332	0	0	2.53	4.51	0.81	2.56	17.3	7.1	10.2	27	71	0.380282	1	0	0	1	1	0	1	1	0
control	47	女	161	74.4	28.7026	1	1	2.31	5.24	0.98	3.12	14.5	4.7	9.8	72	177	0.40678	1	0	0	1	1	1	1	0	0
control	58	男	186	84	24.2803	1	0	2.8	3.92	0.86	1.79	12.2	4.4	7.8	16	18	0.888889	0	0	0	1	1	1	0	0	0
control	65	男	165	59	21.6713	0	0	1.39	4.68	0.96	2.76	5.9	2.7	3.2	21	14	1.5	0	1	0	1	0	0	0	0	0
control	63	女	155	61	25.3902	1	0	2.46	6.84	1.1	4.46	13	4.1	8.9	17	12	1.41667	1	0	0	1	1	1	1	0	0
control	55	男	172	67.2	22.715	0	0	1.19	3.61	1.04	1.93	13.3	4.8	8.5	35	40	0.875	0	1	0	0	0	0	0	0	0
control	36	男	173	70.4	23.5223	0	0	1.96	5.79	1	3.56	17.3	6	11.3	23	18	1.27778	0	0	0	1	1	0	0	0	0
control	58	男	181	73.5	22.4352	0	0	2.46	4.01	1.09	1.87	8.3	1.8	6.5	15	14	1.07143	0	1	0	0	1	0	0	0	0
control	61	男	180	90	27.7778	1	0	1.13	4.99	1.12	3.13	7.6	4.5	3.1	20	25	0.8	0	0	0	0	0	0	0	0	0
control	41	男	175	69.9	22.8245	0	0	3.34	5.51	1.1	2.84	12.1	4.1	8	18	20	0.9	0	0	0	0	1	0	0	0	0
control	50	男	172	72	24.3375	1	0	0.89	3.23	1.52	1.22	12.8	5.8	7	15	17	0.882353	0	1	0	0	0	0	0	0	0
control	50	男	177	81.2	25.9185	1	0	1.92	5.22	1.37	2.67	12.3	4.7	7.6	66	100	0.66	1	0	0	0	1	0	1	0	0
control	57	女	156	45	18.4911	0	0	0.45	4.34	2.09	1.71	19.3	8	11.3	21	10	2.1	0	0	0	0	0	0	0	0	0
control	57	男	162	66.8	25.4534	1	0	1.03	4.19	1.35	2.19	18.6	6.2	12.4	22	25	0.88	0	0	0	0	0	0	0	0	0
control	51	男	169	72.6	25.4193	1	0	2.13	4.44	1.04	2.47	15.1	5.4	9.7	28	41	0.682927	1	0	0	0	1	0	1	0	0
control	63	女	155	49.6	20.6452	0	0	1.43	4.65	1.35	2.34	5.2	2.1	3.1	22	10	2.2	0	1	0	0	0	0	0	0	0
control	63	男	168	63.6	22.534	0	0	2.73	4.69	1.57	2	9.5	3.9	5.6	23	22	1.04545	0	1	0	0	1	0	0	0	0
control	26	男	168	89	31.5334	1	1	0.91	4.26	1.08	2.85	11.6	4.5	7.1	14	17	0.823529	0	0	1	0	0	0	0	0	0
control	54	男	172	65.5	22.1403	0	0	4.12	4.68	0.87	2.05	11.2	3.3	7.9	20	29	0.689655	1	0	0	1	1	0	1	1	0
control	51	女	160	61	23.8281	0	0	1.28	6.08	1.5	4.06	29.8	7.5	22.3	30	34	0.882353	1	0	0	0	0	0	0	0	1
control	47	男	178	77.4	24.4287	1	0	1.83	3.24	1.17	1.32	13.7	6.6	7.1	22	24	0.916667	0	1	0	0	1	1	0	0	0
control	56	男	168	62.5	22.1443	0	0	1.81	5.46	1.39	3.05	15.8	6	9.8	18	16	1.125	0	0	0	0	1	0	0	0	0
control	31	男	172	113	38.1963	1	1	0.98	3.84	0.96	2.59	17.1	6.7	10.4	22	35	0.628571	1	0	1	1	0	1	1	0	0
control	56	男	166	72	26.1286	1	0	0.66	5.01	1.5	3.17	18.8	6.4	12.4	23	23	1	0	0	0	0	0	0	0	0	0
control	63	女	166	58.2	21.1206	0	0	2.44	5.09	1.01	2.87	7.3	3	4.3	14	9	1.55556	0	0	0	1	1	0	0	0	0
control	46	女	151	53	23.2446	0	0	0.96	6.61	0.84	5.57	8	2.5	5.5	12	8	1.5	0	0	0	1	0	0	0	0	0
control	56	男	173	90.5	30.2382	1	1	3.53	4.17	0.82	1.84	13.9	4	9.9	17	20	0.85	0	0	1	1	1	1	0	0	0
control	45	男	170	59.8	20.692	0	0	0.95	5.3	1.31	3.16	11.6	4.2	7.4	14	10	1.4	0	0	0	0	0	0	0	0	0
control	46	女	160	80	31.25	1	1	1.6	5.11	1.12	2.9	13.7	4.6	9.1	22	22	1	0	0	0	1	0	0	0	0	0
control	60	女	150	48	21.3333	0	0	1.63	4.39	1.55	1.97	6.7	4	2.7	22	41	0.536585	1	1	0	0	0	0	1	1	0
control	48	男	165	67.2	24.6832	1	0	1.74	3.26	1.03	1.42	10.4	6.3	4.1	32	30	1.06667	0	0	0	0	1	0	0	0	0
control	37	男	172	72.5	24.5065	1	0	2.08	5.87	1.06	4.21	13	4.1	8.9	18	22	0.818182	1	0	0	0	1	0	1	0	0
control	61	女	159	46.6	18.4328	0	0	1.35	6.64	1.94	3.52	14	4.9	9.1	13	15	0.866667	0	0	1	0	0	0	0	0	0
control	56	男	179	101.4	31.647	1	1	1.46	3.8	1.13	1.98	15.3	6.2	9.1	39	43	0.906977	1	0	0	0	0	0	1	0	0
control	34	男	175	85	27.7551	1	0	0.69	4.18	1.35	2.49	8.3	3.8	4.5	33	31	1.06452	0	0	0	0	0	0	0	0	0
control	26	男	160	50.5	19.7266	0	0	0.98	4.54	1.27	3.31	14.4	5.1	9.3	22	9	2.44444	0	0	0	0	0	0	0	0	0
control	44	男	173	70.8	23.656	0	0	1.67	5.72	1.13	3.91	12	3.9	8.1	28	33	0.848485	1	0	0	0	0	0	0	0	1
control	63	男	170	66.7	23.0796	0	0	0.82	3.32	1	1.81	15	7.3	7.7	14	11	1.27273	0	1	0	1	0	0	0	0	0
control	45	男	175	62	20.2449	0	0	0.65	3.5	0.84	1.83	12.2	4.5	7.7	18	15	1.2	0	0	0	1	0	0	0	0	0
control	65	男	166	62.7	22.7537	0	0	1.04	3.29	0.88	1.77	10.4	4.7	5.7	18	17	1.05882	0	0	0	1	0	0	0	0	0
control	46	男	175	96	31.3469	1	1	1.89	3.47	1.2	1.74	11.2	5.5	5.7	50	78	0.641026	1	1	1	0	1	1	1	0	0
control	63	男	171	60.1	20.5533	0	0	0.78	6.11	1.4	3.67	12.1	5.1	7	15	11	1.36364	0	0	0	0	0	0	0	0	0
control	55	男	178	83	26.1962	1	0	1.63	4.38	1.23	2.16	14.7	5.4	9.3	19	31	0.612903	0	1	0	0	0	0	0	0	0
control	46	女	164	62	23.0518	0	0	1.62	2.84	0.55	1.59	7.2	3	4.2	14	10	1.4	0	0	0	1	0	0	0	0	0
control	57	女	162	50	19.052	0	0	0.61	4.51	1.74	2.33	21.7	6.8	14.9	22	18	1.22222	0	0	0	0	0	0	0	0	0
control	28	男	170	52	17.9931	0	0	0.84	4.48	0.98	3.04	6.5	2.4	4.1	15	9	1.66667	0	0	0	1	0	0	0	0	0
control	36	男	172	66	22.3094	0	0	2.71	5.11	1.22	2.64	14.9	4.7	10.2	19	25	0.76	0	0	0	0	1	0	0	0	0
control	49	男	160	80	31.25	1	1	1.79	5.9	1.08	3.69	14.2	5.4	8.8	23	20	1.15	0	0	1	0	1	1	0	0	0
control	41	女	158	72	28.8415	1	1	1.7	4.26	1.09	2.44	8.8	3.3	5.5	16	18	0.888889	1	0	0	1	0	0	1	0	0
control	32	男	170	65	22.4913	0	0	0.84	3.24	0.78	2.09	17.1	8.1	9	19	21	0.904762	0	0	0	1	0	0	0	0	0
control	31	男	174	70	23.1206	0	0	3.14	4.24	0.81	2.26	13.2	4.3	8.9	28	59	0.474576	1	0	0	1	1	0	1	1	0
control	28	男	170	71	24.5675	1	0	1.17	4.25	0.85	3.11	28.3	8.2	20.1	14	23	0.608696	0	0	0	1	0	0	0	0	0
control	36	男	165	69	25.3444	1	0	1.09	2.55	1.03	1.15	7.8	3.2	4.6	27	15	1.8	0	0	0	0	0	0	0	0	0
control	25	女	160	70	27.3438	1	0	0.73	2.54	1.45	0.84	8.1	3.9	4.2	13	15	0.866667	0	0	0	0	0	0	0	0	0
control	30	女	155	45	18.7305	0	0	1.19	4.31	0.91	2.59	2.8	1.5	1.3	24	15	1.6	0	0	0	1	0	0	0	0	0
control	23	男	183	68	20.3052	0	0	1.13	3.42	1.3	1.93	13.1	5.1	8	19	34	0.558824	0	0	0	0	0	0	0	0	0
control	28	女	150	49	21.7778	0	0	0.45	3.27	1.53	1.5	7.4	3.5	3.9	19	10	1.9	0	0	0	0	0	0	0	0	0
control	58	女	162	68	25.9107	1	0	0.43	5.23	1.86	2.62	8.5	3	5.5	20	17	1.17647	1	0	0	0	0	0	1	0	0
control	51	男	177	78.6	25.0886	1	0	2.98	5.31	1.03	3.01	9	3.7	5.3	29	53	0.54717	1	0	0	0	1	0	1	0	0
control	41	男	167	74.3	26.6413	1	0	3.08	5.02	0.91	2.56	18	6.4	11.6	16	20	0.8	0	0	0	1	1	1	0	0	0
control	66	男	169	76.3	26.7148	1	0	3.33	4.63	0.92	2.47	4.9	2.3	2.6	21	16	1.3125	0	0	0	1	1	1	0	0	0
control	30	女	160	67	26.1719	1	0	1.64	3.53	0.89	2.2	13.8	4.9	8.9	15	13	1.15385	0	0	0	1	0	0	0	0	0
control	35	男	170	60	20.7612	0	0	1.29	3.97	1.3	1.81	23.5	9.7	13.8	21	27	0.777778	0	0	0	0	0	0	0	0	0
control	47	男	176	80.7	26.0524	1	0	1.9	5.36	1.24	3.11	19.4	6.3	13.1	36	55	0.654545	1	1	0	0	1	1	1	0	0
control	50	男	165	64.4	23.6547	0	0	2.4	3.96	1.69	1.22	28.1	10	18.1	26	19	1.36842	1	0	0	0	1	0	1	1	0
control	52	男	165	83	30.4867	1	1	1.51	5.31	1.09	3.11	10.5	4.1	6.4	11	13	0.846154	1	1	1	0	0	1	1	0	0
control	35	男	175	79.5	25.9592	1	0	2.11	4.87	1.33	2.44	17.3	6.7	10.6	29	36	0.805556	0	0	0	0	1	0	0	0	0
control	44	男	175	82.5	26.9388	1	0	2.79	3.94	0.81	2.02	6.8	1.9	4.9	27	46	0.586957	0	1	0	1	1	1	0	0	0
control	56	女	163	65	24.4646	1	0	1.75	5.77	1.14	3.35	8.5	2.3	6.2	16	9	1.77778	0	0	0	1	1	1	0	0	0
control	43	女	159	61.7	24.4057	1	0	1.46	5.21	1.18	3.03	8.3	2.6	5.7	18	33	0.545455	0	0	0	1	0	0	0	0	0
control	43	女	166	61.5	22.3182	0	0	0.9	4.86	1.31	2.71	17	5.7	11.3	19	17	1.11765	0	0	0	0	0	0	0	0	0
control	47	女	164	58.9	21.8992	0	0	0.77	5.12	1.47	2.84	16.2	5.4	10.8	15	12	1.25	1	0	1	0	0	0	1	1	0
control	56	男	165	55	20.202	0	0	1.79	4.95	0.9	2.77	8.7	2.5	6.2	19	17	1.11765	0	0	0	1	1	0	0	0	0
control	42	女	157	60.7	24.6257	1	0	0.75	3.84	1.1	2.12	6.1	3.9	2.2	12	9	1.33333	0	0	0	1	0	0	0	0	0
control	46	女	166	64	23.2254	0	0	0.59	4.32	1.62	1.94	13.6	5.7	7.9	14	18	0.777778	0	0	1	0	0	0	0	0	0
control	64	女	152	61	26.4024	1	0	0.72	2.75	1.15	1.09	7	4.9	2.1	17	8	2.125	0	0	0	1	0	0	0	0	0
control	47	女	170	75	25.9516	1	0	0.6	3.02	1.25	1.2	10.5	7.8	2.7	33	25	1.32	0	0	0	1	0	0	0	0	0
control	43	女	151	45.8	20.0868	0	0	1.23	4.77	1.25	2.7	13.9	5.5	8.4	16	9	1.77778	0	0	0	1	0	0	0	0	0
control	47	女	166	60	21.7738	0	0	2.07	5.47	1.04	3.12	7.7	3.1	4.6	25	25	1	0	0	0	1	1	0	0	0	0
control	47	女	157	55	22.3133	0	0	1.75	4.23	0.95	2.34	6.4	2.5	3.9	36	83	0.433735	0	1	0	1	1	1	0	0	0
control	36	男	170	67.5	23.3564	0	0	1.73	5.06	0.95	2.88	26.6	8.1	18.5	18	40	0.45	0	0	0	1	1	0	0	0	0
control	46	女	160	56	21.875	0	0	1.17	4.29	0.95	2.66	9.6	3.3	6.3	33	18	1.83333	0	0	0	1	0	0	0	0	0
control	46	女	159	50	19.7777	0	0	0.69	4.58	1.69	2.16	13.5	5.6	7.9	10	4	2.5	0	1	0	0	0	0	0	0	0
control	52	女	166	58.4	21.1932	0	0	1.1	5.94	1.98	3.35	8	4.5	3.5	17	12	1.41667	0	0	0	0	0	0	0	0	0
control	47	女	162	74.4	28.3493	1	1	1.03	5.05	1.09	3.65	12.6	4.1	8.5	13	14	0.928571	0	0	0	1	0	0	0	0	0
control	56	男	165	71.7	26.3361	1	0	2.9	5.3	1.21	2.77	10.4	3.6	6.8	18	17	1.05882	0	0	0	0	1	0	0	0	0
control	34	女	160	83	32.4219	1	1	1.15	4.49	1.6	2.34	11.9	6.9	5	21	49	0.428571	1	0	1	0	0	0	1	0	0
control	70	男	165	81	29.7521	1	1	1.15	3.85	0.82	2.24	20	8.3	11.7	21	17	1.23529	1	0	0	1	0	0	1	0	0
control	65	女	165	74	27.1809	1	0	1.31	6.59	1.2	4.35	9.7	2.3	7.4	18	17	1.05882	1	0	0	1	0	0	1	0	0
control	43	女	155	60	24.974	1	0	1.55	4.96	1.46	2.65	13.7	3.9	9.8	13	17	0.764706	1	0	0	0	0	0	1	0	0
control	27	男	190	100	27.7008	1	0	0.97	5.01	1.25	2.87	15.8	6.7	9.1	50	64	0.78125	1	0	0	0	0	0	1	0	0
control	47	男	170	61	21.1073	0	0	1.13	3.64	1.21	2.17	11.2	4.6	6.6	14	16	0.875	1	0	0	0	0	0	0	0	1
control	77	男	167	70	25.0995	1	0	1.15	2.86	0.85	1.42	12.2	6.2	6	17	13	1.30769	1	0	0	1	0	0	1	0	0
control	25	男	165	66	24.2424	1	0	1.71	5.43	0.8	3.71	17.6	6	11.6	26	54	0.481481	1	0	0	1	1	0	1	0	0
control	28	男	166	60	21.7738	0	0	0.73	4.14	1.35	2.06	11.1	4.6	6.5	20	13	1.53846	1	0	0	0	0	0	0	0	1
control	75	男	164	80	29.7442	1	1	1.6	3.01	0.98	1.41	15.5	6.1	9.4	20	21	0.952381	1	1	1	1	0	1	1	0	0
control	79	男	175	82	26.7755	1	0	2.72	6.06	1.29	3.74	14.8	5.5	9.3	19	26	0.730769	1	1	0	0	1	1	1	0	0
control	54	女	168	66	23.3844	0	0	4.69	4.85	1.27	2.05	7.7	3.3	4.4	20	36	0.555556	1	1	0	1	1	1	1	1	0
control	68	男	162	72.5	27.6254	1	0	1.34	4.57	0.83	2.77	13.1	4.8	8.3	14	11	1.27273	1	1	0	1	0	1	1	0	0
control	58	男	175	76	24.8163	1	0	1.73	4.08	1.18	2.09	8.2	3.9	4.3	22	17	1.29412	1	1	0	0	1	1	1	0	0
control	62	女	156	45	18.4911	0	0	1.36	4.15	1.16	2.07	6.8	2.9	3.9	10	9	1.11111	0	0	1	1	0	0	0	0	0
control	72	男	170	60	20.7612	0	0	0.57	4.61	1.8	2.14	7.2	2.7	4.5	16	14	1.14286	0	0	0	0	0	0	0	0	0
control	27	女	171	56.2	19.2196	0	0	0.62	3.28	1.24	1.47	13.8	4.9	8.9	13	6	2.16667	0	0	0	1	0	0	0	0	0
control	22	男	173	58	19.3792	0	0	5.71	0.9	1.29	3.64	12.9	3.9	9	24	31	0.774194	0	0	0	0	1	0	0	0	0
control	28	女	168	58	20.5499	0	0	0.65	3.81	1.39	1.92	14.8	6.7	8.1	13	8	1.625	0	0	0	0	0	0	0	0	0
control	24	女	165	53	19.4674	0	0	0.36	3.13	1.25	1.66	7.5	3.1	4.4	10	7	1.42857	0	0	0	1	0	0	0	0	0
control	53	女	165	75	27.5482	1	0	1.17	4.72	1.16	2.67	10.5	4.3	6.2	21	19	1.10526	0	0	0	1	0	0	0	0	0
control	30	男	178	70	22.0932	0	0	3.22	5.01	1.06	2.65	12.5	3.2	9.3	16	22	0.727273	0	0	0	0	1	0	0	0	0
control	60	男	170	60	20.7612	0	0	0.83	7.04	2.07	3.85	18.6	8.5	10.1	17	19	0.894737	0	0	0	0	0	0	0	0	0
control	27	男	183	75	22.3954	0	0	0.89	4.62	1.14	3	17.5	6.3	11.2	24	23	1.04348	0	0	0	0	0	0	0	0	0
control	19	男	175	90	29.3878	1	1	1.19	5.39	1.01	3.47	12.7	4.3	8.4	31	77	0.402597	0	0	0	0	0	0	0	0	0
control	22	女	171	60	20.5191	0	0	0.82	3.78	1.4	1.83	12	4.5	7.5	14	8	1.75	0	0	0	0	0	0	0	0	0
control	20	女	164	55	20.4491	0	0	0.67	3.69	1.12	2	7	3.3	3.7	20	14	1.42857	0	0	0	1	0	0	0	0	0
control	51	女	156	60	24.6548	1	0	1.35	5.01	1.73	2.47	12.3	3.4	8.9	22	21	1.04762	0	0	0	0	0	0	0	0	0
control	23	女	167	50	17.9282	0	0	0.67	3.34	1.2	1.69	6	3.6	2.4	18	9	2	0	0	0	1	0	0	0	0	0
control	62	女	155	70	29.1363	1	1	1.17	5.44	1.46	3.04	7.8	3.3	4.5	17	12	1.41667	0	0	0	0	0	0	0	0	0
control	85	男	172	75	25.3515	1	0	0.91	3.55	1.39	1.6	15.1	5.7	9.4	14	10	1.4	0	0	0	0	0	0	0	0	0
control	95	男	161	53	20.4467	0	0	0.69	3.64	1.74	1.4	12.5	5.9	6.6	33	32	1.03125	0	0	0	0	0	0	0	0	0
control	39	女	163	55	20.7008	0	0	0.68	3.84	1.97	1.46	14	5.8	8.2	14	16	0.875	0	0	0	0	0	0	0	0	0
control	26	女	165	51	18.7328	0	0	0.67	4.23	1.35	2.18	15.6	5.4	10.2	15	17	0.882353	0	0	0	0	0	0	0	0	0
control	31	女	169	65	22.7583	0	0	1.3	3.93	1.41	1.9	7.4	3.5	3.9	43	26	1.65385	0	0	0	0	0	0	0	0	0
control	38	男	169	62	21.7079	0	0	1.14	5.83	1.47	3.53	11.3	4	7.3	18	14	1.28571	0	0	0	0	0	0	0	0	0
control	59	男	180	83	25.6173	1	0	1.23	4.38	1.3	2.19	17.5	6.1	11.4	19	11	1.72727	0	0	0	0	0	0	0	0	0
control	46	女	160	62.5	24.4141	1	0	0.49	4.5	1.25	2.92	6.5	2.9	3.6	19	10	1.9	0	0	0	1	0	0	0	0	0
control	24	女	160	55	21.4844	0	0	0.85	4.84	1.23	2.92	7.6	3.2	4.4	16	14	1.14286	0	0	0	1	0	0	0	0	0
control	50	男	168	64	22.6757	0	0	1.37	5.85	1.63	3.47	5.6	2.9	2.7	20	33	0.606061	0	0	0	0	0	0	0	0	0

## Sheet: simple psoriasis group
年龄	发病年数	BSA	PASI	身高cm	体重kg	BMI	白细胞计数*10^9/L	中性粒细胞比例	淋巴细胞比例	单核细胞比例	嗜酸性粒细胞比例	噬碱性粒细胞比例	中性粒细胞绝对数*10^9/L	淋巴细胞绝对数*10^9/L	单核细胞绝对数*10^9/L	嗜酸性粒细胞绝对数*10^9/L	嗜碱性粒细胞绝对数*10^9/L	红细胞计数*10^12/L	血红蛋白g/L	平均红细胞体积fl	血小板计数*10^9/L	平均血小板体积fl	超敏反应C蛋白mg/L	癌胚抗原ng/ml	甲胎蛋白ng/ml	CA19-9U/ml	CA242U/ml	CA50U/ml	CA72-4U/ml	CYFRA21-1ng/ml	神经特异性烯醇化酶ng/ml	SCCng/ml	血糖mmol/L	甘油三脂mmol/L	总胆固醇mmol/L	高密度脂蛋白mmol/L	低密度脂蛋白mmol/L	总胆红素umol/L	直接胆红素umol/L	间接胆红素	谷草转氨酶U/L	谷丙转氨酶U/L	AST:ALT
37	0.2	8	5.4	168	66	23.3844	9.7	64.6	25.8	8	1.2	0.4	6.3	2.5	0.8	0.12	0.04	4.26	126	86.8	209	11.1	1	0.9	2.7	5.8	5.01	5.5	82	0.59	1.9	1.4	4.86	1.54	3.69	0.79	1.94	19	7.4	11.6	41	84	0.488095
83	10	28	13.6	170	60	20.7612	6.3	56	26.1	13.1	4	0.8	3.5	1.6	0.8	0.25	0.05	5	145	86.3	95	9.215	6.6	1.9	2.6	2	1.68	4.2	2.8	1.06	2.9	0.9	6.56	3.09	4.84	0.91	2.37	23.6	9.3	14.3	22	14	1.57143
28	10	60	29.6	165	56	20.5693	7.6	61	24.6	5.4	8.6	0.4	4.6	1.9	0.4	0.65	0.03	4.68	133	84.7	213	10.5	1	1.4	2.3	6.5	5.53	5.4	1.3	1.24	4.3	11.2	4.62	1.18	3.65	0.93	2.12	5.1	2.1	3	12	10	1.2
42	6	12	7	158	61	24.4352	4	54.9	32.7	7.1	4.9	0.4	2.2	1.3	0.3	0.2	0.02	4.14	128	90.5	156	8.7	0.13	1.3	2.28	4.19	1.17	4.32	0.99	1.34	6.93	0.8	4.31	1.91	3.95	1.3	1.77	9.9	2	7.9	15	11	1.36364
33	0.04	22	13.2	156	44	18.0802	8	49.6	41.5	4.4	3.8	0.7	3.96	3.32	0.35	0.3	0.06	4.6	132	89	183	8.4	1	1.1	2	3.5	4.09	4.1	0.7	3.02	3.9	1.7	3.79	0.62	3.32	1.92	1.13	15.4	5.9	9.5	18	14	1.28571
23	11	15	4.4	165	51	18.7328	4.1	36.5	49.8	10.4	2.9	0.4	1.5	2	0.4	0.12	0.02	3.81	123	89.6	198	9.1	1	1.4	1.9	8.2	6.62	3	3.3	1.23	10.7	1.7	4.58	0.42	4.67	2.24	2	23.7	7.5	16.2	17	9	1.88889
31	6	43	22.8	159	48	18.9866	4.8	60.4	31	7.2	0.8	0.6	2.9	1.5	0.3	0.04	0.03	3.99	130	93.5	199	8.2	1	0.9	3.4	2.1	4.51	3.2	1.5	0.45	2.1	1.8	4.53	0.51	5.15	1.45	2.94	15.7	5.3	10.4	11	5	2.2
47	7	45	27.3	165	65	23.8751	4.2	57.4	33.8	7	1.4	0.4	2.4	1.4	0.3	0.06	0	4.87	154	93.9	209	8.5	1.4	1.5	3.3	2.3	2.71	3.4	1.6	1.58	15.2	10.4	4.52	0.65	5.96	1.46	3.7	11.1	1.9	9.2	25	26	0.961538
50	30	30	23.4	160	54	21.0938	5.1	64.7	25.6	6.8	2.3	0.6	3.3	1.3	0.3	0.12	0.03	4.43	129	81.6	174	9.6	2.59	2.1	2	2	1.55	0.5	0.8	1.76	3.1	13.9	4.16	2.37	3.49	1.04	1.5	10.1	3.7	6.4	14	8	1.75
63	10	45	18.6	174	60	19.8177	4.7	63.9	23.6	9.7	2.2	0.6	3	1.1	0.5	0.1	0.03	4.18	140	96.3	205	7.6	1	4.8	3.9	4.2	5.7	5.4	1.7	1.61	2.1	1.2	5.13	0.79	3.16	1.09	1.55	17.7	7.4	10.3	31	35	0.885714
55	3	15	10.8	162	70	26.6728	6.7	65.3	24	7.9	2.2	0.6	4.4	1.6	0.5	0.15	0.04	5	145	87.2	265	8.8	1	2.6	2.5	10.4	10.23	10.4	0.2	1.08	2.7	3.2	3.9	1.35	4.83	1.16	2.82	14.2	4.3	9.9	17	11	1.54545
44	10	33	19.2	181	91.2	27.838	5.9	59.1	29.4	8.4	2.7	0.4	3.5	1.7	0.5	0.16	0.02	5.37	157	81.9	253	8.8	1	2.3	2.5	12.2	6.75	4	2.1	0.74	6.4	1	5.53	2.32	4.87	0.99	2.69	14.5	4.6	9.9	21	23	0.913043
36	6	32	10.4	170	75	25.9516	6.8	56.6	28.2	8.8	5.2	1.2	3.9	1.9	0.6	0.35	0.08	5.74	135	71.1	2.3	8.2	1	2.5	3.1	2	2.92	3.7	1.3	1.07	4.5	24.8	4.44	1.17	3.98	0.97	2.45	14.2	5.2	9	20	25	0.8
26	0.2	26	8	156	57	23.4221	6.2	46.9	44.6	7.2	0.9	0.4	2.9	2.8	0.4	0.06	0.02	4.15	126	87.6	196	8.3	1	0.9	2	2	1.11	0.6	3.1	0.64	2.4	0.5	4.36	0.83	4.29	1.03	2.61	12.8	4.6	8.2	11	8	1.375
37	20	30	21.6	160	52	20.3125	7	51.7	38	7.5	2.4	0.4	3.6	2.7	0.5	0.17	0.03	3.85	114	84.6	269	8.5	0.22	0.9	2	4.3	4.03	4.4	0.8	0.72	3.1	9.3	4.69	2.24	3.75	0.93	1.89	7.5	3	4.5	11	9	1.22222
39	30	46	32.4	153	64	27.3399	8.1	63.9	16.6	10.8	7.9	0.8	5.2	1.3	0.9	0.64	0.06	4.18	119	88.1	362	7	7.03	2.1	2	5.2	5.76	5.1	1.7	1.13	3.4	68	4.35	1.67	3.52	0.98	1.59	4.3	2.5	1.8	28	21	1.33333
24	0.1	25	18.6	170	72	24.9135	8.1	44.2	40.5	11	3.8	0.5	3.6	3.3	0.9	0.31	0.04	5.04	144	87	174	9	1	2.2	2.2	7.7	4.46	5.5	2.1	1.24	5.3	0.6	4.52	1.09	4.59	1.22	2.64	7.7	3.2	4.5	17	17	1
47	10	37	20.6	168	82	29.0533	6.1	56.7	34.8	6.2	1.5	0.8	3.5	2.1	0.4	0.09	0.05	4.09	119	85.7	181	9.7	2.18	0.7	2.1	3.5	3.29	3.9	1.6	0.92	2.6	0.4	4.47	1.08	5.05	1.22	2.99	7.1	3	4.1	13	9	1.44444
24	8	34	21	155	70	29.1363	6	62.5	25.9	7.3	3.7	0.6	3.8	1.6	0.4	0.22	0.04	4.8	128	82.5	266	9	1.91	1.1	2	11	8.85	9.3	1.6	0.63	2.9	0.6	4.65	0.73	4.89	1.09	3.07	9.7	3	6.7	16	13	1.23077
30	10	30	22.5	167	47.1	16.8884	6.1	72.8	19.3	6.3	1.1	0.5	4.4	1.2	0.4	0.07	0.03	3.73	106	82.4	216	8.7	1	0.6	2	5.9	2.96	3.6	2	0.9	2	1.1	5.11	0.98	3.82	1.14	2.36	2.9	1.3	1.6	10	5	2
48	20	19	8.4	162	50	19.052	5.3	58.4906	32.0755	7.54717	1.88679	0.943396	3.1	1.7	0.4	0.1	0.05	3.58	110	93.8	295	8.7	0.46	1.5	2	16.4	9.18	12.6	3.1	0.71	1.9	3.3	5.3	0.39	4.38	1.51	2.3	6	2.9	3.1	14	7	2
44	20	23	11.2	163	59	22.2063	4.3	59	30	8.9	1.2	0.9	2.5	1.3	0.4	0.05	0	3.66	119	95.8	213	8.8	0.1	1	3.9	16.9	10.49	6.6	1.8	0.97	1.9	3.8	4.46	0.72	3.77	1.2	1.63	7.7	4.1	3.6	17	9	1.88889
46	0.5	15	13.2	163	61.5	23.1473	7.2	56.6	35.7	6.6	0.9	0.2	4.1	2.6	0.5	0.06	0.01	4.71	140	89.3	189	10	2.49	3.2	2.9	21	9.07	9.5	0.2	1	3.3	0.3	7.61	1.45	5.11	0.93	3	15.2	5.6	9.6	15	26	0.576923
60	2	36	31.2	176	71	22.921	4.4	56.5	26.2	9.7	7	0.6	2.5	1.2	0.4	0.31	0.03	4.04	133	96.8	121	9.8	1.3	2.2	2.2	9.5	3.14	4.3	0.9	4.44	3.5	12.9	4.36	1.86	4.2	0.73	2.5	25.1	7.7	17.4	22	14	1.57143
47	0.03	12	5.4	160	47.2	18.4375	5.2	70.3	20.6	6.2	2.5	0.4	3.7	1.1	0.3	0.13	0.02	4.73	147	91.1	131	11.6	0.31	0.7	2	33.2	6.28	5.4	1.4	1.02	2.5	0.6	3.16	0.8	4.9	1.63	2.89	23.3	8.7	14.6	17	15	1.13333
30	7	6	7.2	170	63.5	21.9723	5.5	77.5	12.9	8.5	0.7	0.4	4.3	0.7	0.5	0.04	0.02	5.76	162	83.6	154	8.5	14.09	3	2	3.9	7.9	2.4	0.5	0.82	2.7	7.1	4.34	0.67	3.71	0.99	2.6	17.3	6.2	11.1	13	11	1.18182
64	50	26	12.8	160	50.6	19.7656	4	55.7	31.5	11.7	0.7	0.4	2.2	1.3	0.5	0.03	0.02	3.79	119	91.4	139	9	1	2.1	2.2	2	6.27	5.9	1.2	0.88	3	0.4	4.52	0.86	4.71	1.29	2.59	14.8	6.6	8.2	15	10	1.5
43	10	23	12.6	160	59	23.0469	6.3	67.2	18.6	10.4	3	0.8	4.2	1.2	0.7	0.19	0.05	4.85	153	90.8	155	9.3	3.72	2.4	3.8	11.9	4.59	19.7	0.3	1.8	1.8	44.8	5.05	1.52	5.64	0.84	3.23	9.3	3	6.3	23	28	0.821429
23	10	63	36.8	155	50	20.8117	5	67.9	23.6	6.9	1.2	0.4	3.4	1.2	0.3	0.06	0.02	4.38	133	84.5	231	10	1.45	1	2	3.6	4.09	3	3.5	0.89	3.4	1.5	4.95	0.65	4.71	1.63	2.3	11.6	5.5	6.1	10	9	1.11111
62	7	36	30.2	171	60	20.5191	3.6	55.6	34.6	4.9	4.6	0.3	2	1.2	0.2	0.17	0.01	2.81	107	114.2	150	8	1	1.3	2	3.4	2.11	5.6	1.3	2.47	4.6	0.5	5.27	0.58	3.49	1.43	1.63	14.8	7.3	7.5	10	8	1.25
33	1	25	16	178	70	22.0932	2	46.9	15.3	17.9	19.3	0.6	0.9	0.3	0.4	0.39	0.01	3.69	108	88.5	145	8.9	5.56	1.9	3.6	3.6	3.62	4.2	1.3	0.92	3	23.5	6.81	3.47	2.87	0.64	1.42	5.5	2.3	3.2	30	23	1.30435
27	4	23	16.2	165	50	18.3655	8.6	72.093	18.6047	9.30233	0.232558	0.697674	6.2	1.6	0.8	0.02	0.06	4.31	120	82	313	7.1	119.95	2.2	2	4.6	7.44	6	0.2	1	1.4	7.3	4.76	0.63	3.28	0.96	1.76	12	5.1	6.9	12	6	2
66	0.1	16	9	156	53.9	22.1483	4.1	51.2195	39.0244	9.7561	0.731707	0.243902	2.1	1.6	0.4	0.03	0.01	3.9	120	90.4	255	7.8	1	1.1	3.1	3.6	4.34	7.1	1.3	2.43	3.7	0.6	4.61	0.75	3.94	1.22	2.1	8.7	3.5	5.2	14	11	1.27273
59	10	35	16.2	168	64	22.6757	7	68.5714	22.8571	7.14286	1.28571	0	4.8	1.6	0.5	0.09	0	4.59	149	95.2	199	8.6	1.8	3.7	4	7.1	8.39	10	2.7	2.2	6.5	1.7	4.03	1.01	4.63	1.35	2.76	11.9	4.8	7.1	21	19	1.10526
37	10	36	18	170	83	28.7197	5	52	38	8	2.2	1	2.6	1.9	0.4	0.11	0.05	4.65	147	94.2	157	9.6	2.46	2.3	2	2	2.24	4.3	1.3	0.98	2.9	3	4.4	3.88	4.44	0.94	2.1	9.7	3.6	6.1	24	37	0.648649
45	1	28	16.8	170	72.5	25.0865	5.2	59.6154	26.9231	9.61538	3.07692	0.769231	3.1	1.4	0.5	0.16	0.04	3.63	118	95.3	205	8.3	1	1.7	2.1	9.5	6.39	6.9	1.1	0.72	2.4	1.6	5.12	0.77	3.9	1.22	2.11	10.7	4.1	6.6	17	18	0.944444
27	10	50	34.4	170	74.7	25.8478	6.6	57.3	27.3	9.5	5.2	0.7	3.8	1.8	0.6	0.34	0.05	4.34	134	92.5	270	9.6	1.09	1.5	2.6	8.2	5.09	5.1	0.5	0.83	3	1.4	5.83	1.14	4.61	0.88	3.05	14.6	7.6	7	15	18	0.833333

## Sheet: MASLD group
年龄	发病年数	BSA	PASI	身高cm	体重kg	BMI	白细胞计数*10^9/L	中性粒细胞比例	淋巴细胞比例	单核细胞比例	嗜酸性粒细胞比例	噬碱性粒细胞比例	中性粒细胞绝对数*10^9/L	淋巴细胞绝对数*10^9/L	单核细胞绝对数*10^9/L	嗜酸性粒细胞绝对数*10^9/L	嗜碱性粒细胞绝对数*10^9/L	红细胞计数*10^12/L	血红蛋白g/L	平均红细胞体积fl	血小板计数*10^9/L	平均血小板体积fl	超敏反应C蛋白mg/L	癌胚抗原ng/ml	甲胎蛋白ng/ml	CA19-9U/ml	CA242U/ml	CA50U/ml	CA72-4U/ml	CYFRA21-1ng/ml	神经特异性烯醇化酶ng/ml	SCCng/ml	血糖	甘油三脂mmol/L	总胆固醇mmol/L	高密度脂蛋白mmol/L	低密度脂蛋白mmol/L	总胆红素umol/L	直接胆红素umol/L	间接胆红素	谷草转氨酶U/L	谷丙转氨酶U/L	AST:ALT
47	13	41	33.5	160	64.9	25.3516	8.4	69.1	22	7.4	1.4	0.1	5.81	1.85	0.62	0.12	0.01	5.1	158	98	193	8.8	2	3.9	2	3.1	2.71	3.3	1.5	3.13	4.4	4.3	4.64	4.21	0.74	1.03	2.4	13.7	5.8	7.9	27	35	0.771429
49	18	65	36	166	87.6	31.7898	9.1	65.7	25	6.7	2.1	0.5	6	2.3	0.6	0.19	0.05	4.42	144	92.7	167	9.3	1	2.1	2.4	10.6	5.34	5.7	10.2	1.41	2.8	1.2	6.24	2.71	3.72	0.94	1.86	7.5	3.9	3.6	13	19	0.684211
40	0.02	2	2.4	169	79.9	27.9752	11.8	43.5	46.9	6.9	2.3	0.4	5.1	5.5	0.8	0.27	0.05	4.58	144	92	313	8.3	1.11	2.4	2.3	3.4	3.58	6.1	0.7	1.65	3.1	0.5	7.07	4.32	4.3	0.78	2.1	10.4	2	8.4	15	29	0.517241
57	20	36	21.4	170	79	27.3356	4.9	74.3	18.8	5.2	1.6	0.1	3.6	0.9	0.3	0.08	0	4.59	139	88.6	87	10.6	2.59	3.2	5.4	30.4	8.46	11.9	2.4	1.78	3	0.7	10.87	1.73	3.48	0.88	1.87	7.7	4.7	3	17	23	0.73913
61	5	34	24	172	79	26.7036	3.7	49.7	35.5	11.2	2.8	0.8	1.8	1.3	0.4	0.1	0.03	4.85	148	91.2	187	8.9	1	3.5	3.9	4.3	5.79	7.2	0.5	1.41	3.7	4.8	5.76	2.14	6.17	1.26	3.63	20.4	7	13.4	30	34	0.882353
34	11	62	29.6	164	77	28.6288	8.2	62.8	27.7	4.6	4.7	0.2	5.1	2.3	0.4	0.39	0.02	4.68	144	89	320	8.4	5.75	1.6	2.3	2	0.5	0.5	1.7	0.95	4.6	2.8	4.99	0.68	4.02	1.07	2.38	8.8	1.8	7	13	14	0.928571
73	1	21	14.4	161	73.4	28.3168	7.2	64.9	25.5	7.4	1.8	0.4	4.7	1.8	0.5	0.13	0.03	4.03	125	91.4	184	10.8	2.97	1.9	3.9	6.4	2.39	4.6	3	1.4	2.6	0.9	4.83	2.11	5.23	1.09	3	15.9	4.9	11	14	14	1
35	5	37	23.4	170	70	24.2215	6.8	67.8	22.1	8.2	1.7	0.2	4.6	1.5	0.6	0.12	0.01	5.17	145	82.5	202	10.7	7.03	1.7	2.2	5.5	0.86	1.5	1	0.64	4.4	0.8	5.21	1.22	4.85	0.9	3	18	6.8	11.2	36	71	0.507042
49	13	51	35.4	172	74	25.0135	5.1	70.7	22.6	5.3	1	0.4	3.6	1.2	0.3	0.05	0.02	4.37	140	91.7	179	9.2	1.72	1.3	2.2	2	1.65	1.3	10.9	0.77	1.5	2.9	5.51	3.5	5.39	0.74	3.03	6	3	3	10	20	0.5
64	10	48	30	167	59	21.1553	9	74.5	15	8.3	1.7	0.5	6.7	1.4	0.7	0.15	0.05	5.12	154	88.7	183	9.9	3.25	3.6	2.8	36.4	10.2	8.3	3.9	1.46	3.8	3.5	4.46	1.35	4.54	1.17	2.37	9.3	4.8	4.5	17	16	1.0625
31	1	41	23.4	170	75	25.9516	8.6	63	29.4	5.4	2.1	0.1	5.4	2.5	0.5	0.18	0.01	4.91	149	0.445	242	8.4	5.7	1.5	4	2.6	2.81	5.3	6.8	0.85	2.5	5.1	4.61	1.94	5.44	1.06	3.32	8.2	3	5.2	15	23	0.652174
58	10	55	40.8	170	70	24.2215	6.7	67.7	19	7.9	4.5	0.9	4.5	1.3	0.5	0.3	0.06	4.96	145	84.6	236	8.8	7.3	4.5	2	7.5	7.67	8.4	3.9	2.71	3	7.8	8.72	2.45	4.98	0.91	2.71	8.7	3.5	5.2	14	16	0.875
58	5	82	50	162	70	26.6728	11.3	75.1	16.4	5.5	1.9	1.1	8.5	1.9	0.6	0.21	0.12	4.58	118	82.1	394	8.3	14.13	1.4	2.5	2	2.51	5.4	6.8	1.86	5.5	5.6	5.04	2.78	7.35	1.46	4.3	12.5	4.1	8.4	19	15	1.26667
60	20	11	7.2	168	71	25.1559	6	78.2	16.5	4.8	0.3	0.2	4.7	1	0.3	0.02	0.01	4.11	142	99.1	150	8.6	1	4	6.8	14.8	3.52	19	1.3	3.61	1.5	0.8	5.96	0.96	7.52	2.4	3.94	21.5	6.9	14.6	31	35	0.885714
56	0.5	40	30.4	179	83	25.9043	7.4	62.2	26.7	7.8	2.6	0.7	4.6	2	0.6	0.19	0.05	4.73	150	90.9	225	8	3.91	4.1	2.8	8	8.73	10.3	25.2	0.72	2.7	1.7	4.59	1.36	4.5	0.82	2.79	7.6	2.7	4.9	14	14	1
39	10	26	16.2	162	82	31.2452	4.5	60.3	30.5	7.3	1.5	0.4	2.7	1.4	0.3	0.07	0.02	4.02	103	79	203	9.4	3.42	0.8	2.37	2	0.5	0.5	0.76	1.14	4	41.8	4.49	1.14	3.53	1.01	2.01	9	3.5	5.5	15	14	1.07143
65	1	15	5.4	160	57	22.2656	4.7	52.9	35.3	8.7	1.8	1.3	2.5	1.7	0.4	0.08	0.06	3.93	124	89	246	8.1	1.17	3.3	2.1	2	0.5	1.3	0.2	1.89	2.9	11.4	6.61	1.62	4.64	1.15	2.78	7.7	4.4	3.3	16	13	1.23077
56	3	23	12	178	79	24.9337	4.5	53.2	35.3	8.1	2.9	0.5	2.4	1.6	0.4	0.13	0.02	5.24	149	82.6	248	7.5	0.65	2.5	2	5.4	2.8	6.7	3.4	0.9	2.7	0.8	7.59	1.9	5.21	0.94	3.14	20.5	8.6	11.9	13	24	0.541667
34	0.5	21	14.4	175	92	30.0408	8.8	69.1	20.1	8.6	1.7	0.5	6.1	1.8	0.8	0.15	0.04	4.68	145	86.2	221	9.7	3.78	3.4	2.9	8.3	4.01	6	0.5	1.61	2.5	1.1	10.07	5.07	5.38	1.02	2.3	13.4	4.5	8.9	27	51	0.529412
40	26	33	22.8	175	72	23.5102	7.4	66.1	24.7	6.7	2.1	0.4	4.9	1.8	0.5	0.16	0.03	4.91	156	92.6	219	8.3	1.11	1	3.2	4.7	7.09	6.6	6.2	0.94	3.1	2.5	5.03	2	3.88	0.83	2.22	13.5	5.7	7.8	17	25	0.68
50	11	12.6	7.5	172	86	29.0698	8.2	57.4	35.7	5	1.3	0.6	4.7	2.9	0.4	0.11	0.05	4.55	139	86.6	257	7.3	1.78	4.2	3.4	54.6	2.51	2.1	0.3	2.25	1.6	0.9	4.84	1.53	5.12	1.31	2.83	11.1	4.3	6.8	18	25	0.72
33	15	36	21.1	181	126.5	38.613	7.1	63.7	24.6	7.9	3	0.8	4.5	1.7	0.6	0.21	0.06	5.14	140	81.5	216	9.3	3.7	1.6	2	2	4.42	6	1.3	1.35	2.6	2.2	4.49	1.74	3.97	0.75	2.45	11.9	4.6	7.3	18	39	0.461538
33	12	22	12	173	89	29.737	6.4	60.2	31.7	6.5	1.1	0.5	3.9	2	0.4	0.07	0.03	4.98	141	84	191	9.4	1	2.1	2	11.2	3.77	3.5	1.9	0.79	3.8	1.8	4.29	1.73	4.82	1.05	2.77	6.3	3.9	2.4	20	31	0.645161
47	10	20	21	170	80	27.6817	8.3	63.2	25.2	7.2	3.9	0.5	5.2	2.1	0.6	0.32	0.04	5.67	159	79.6	248	8.7	12.37	2	4.2	4.3	1.95	2.7	3.5	1.1	2.5	1	4.58	1.56	3.77	0.93	2.05	16.7	7	9.7	14	17	0.823529
43	17	44	26.4	165	72.8	26.7401	7.1	57.6	31.7	4.9	5.5	0.3	4.1	2.3	0.3	0.39	0.02	4.53	139	95.5	292	9	0.18	0.9	2	2.7	2	4.3	1	1.26	4.4	1.3	4.66	2.63	4.41	0.79	2.57	13.7	4.9	8.8	16	26	0.615385
41	31	58	28.8	171	77.5	26.5039	4.8	57.2	36.6	4.7	1.4	0.1	2.7	1.8	0.2	0.07	0	4.96	145	87.5	215	10.1	1.48	2.3	3.3	7.4	6.84	5.2	3	0.94	2.8	1.5	5.48	1.71	3.77	0.88	2.26	8.4	3.9	4.5	32	62	0.516129
32	3	36	18.2	183	101	30.1592	8.4	61.2	28.9	7.1	2.4	0.4	5.1	2.4	0.6	0.2	0.03	5.13	158	93.4	200	7.9	0.5	4.2	6.6	2	1.41	0.6	1.5	2.62	10.7	1.9	5.17	4	6.24	0.93	3.64	12.7	5.2	7.5	32	69	0.463768
61	10	35	18.6	165	65	23.8751	5.8	53.6	36.4	7	2.7	0.3	3.1	2.1	0.4	0.16	0.02	4.44	144	92.1	218	9	1	2.4	3.7	10.8	9.59	10.5	0.7	1.61	3	1.5	4.11	1.2	4.58	1.41	2.45	15.4	6	9.4	16	8	2
65	57	33	17.4	172	66	22.3094	6.2	63	17.3	9.3	9.8	0.6	3.9	1.1	0.6	0.61	0.04	4.79	141	88.8	257	7.1	5.1	4.8	5.5	2.7	3.06	8.4	1.9	2.38	5	11.4	5.17	1.29	4.75	1.05	2.8	8.1	3.6	4.5	17	22	0.772727
45	1	15	18.4	180	88	27.1605	6.8	66.4	26.2	5.4	1.6	0.4	4.5	1.8	0.4	0.11	0.03	4.6	144	92.1	228	9	1.81	1	5.9	5.3	3.01	5.6	0.2	0.68	2.9	4.4	5.03	3.16	7.12	1.12	4.32	10.2	4.2	6	21	29	0.724138
53	11	34	29.6	170	76	26.2976	8.6	57.1	30.4	6.5	5.8	0.2	4.9	2.6	0.6	0.5	0.02	5.15	152	88.7	272	8.4	7.8	7.6	6.2	4	5.4	5.4	1	3.93	10.8	15	4.8	2.46	5.73	0.93	3.52	14.4	10.5	3.9	21	24	0.875
28	8	13	6	180	78	24.0741	6.3	77.1	15.9	6.6	0.1	0.3	4.9	1	0.4	0.01	0.02	4.7	139	87.8	294	7.4	11.5	8.6	2.6	6.1	5.21	3	1.9	1.77	6.7	28.2	6.67	0.68	3.01	0.81	1.82	14.3	5.5	8.8	39	20.6	1.8932
45	5	43	26.7	166	75	27.2173	5.4	70.6	15.6	12	1.4	0.4	3.8	0.8	0.6	0.08	0.02	4.21	142	94	112	8.3	22.6	3.5	2.9	12.1	3.95	8.1	0.2	4.49	0.5	22.9	5.93	1.51	4.1	1.01	2.46	20.1	8.2	11.9	84	112	0.75
59	6	58	26.6	157	59	23.9361	6.9	62.3	26.9	5.5	5.5	0.1	4.3	1.9	0.4	0.38	0.01	4.24	121	87.4	277	9.9	14.61	1.1	3.7	2	2.63	2.5	1.1	1.18	6.5	9.8	6.63	1.3	4.76	1.16	3.05	12	5.3	6.7	18	14	1.28571
43	4	54	33.8	170	85	29.4118	8.9	71.3	20.4	6.2	1.3	0.8	6.3	1.8	0.6	0.12	0.07	5.53	161	87.8	263	9	5.73	2.4	3.3	9.8	4.29	4.3	9.5	2.37	3.8	2.6	4.95	1.1	4.18	1.07	2.56	13.6	6.3	7.3	68	134	0.507463
49	16	18	7.8	165	115	42.2406	9.5	58.8	31	7.7	1.8	0.7	5.6	2.9	0.7	0.17	0.07	3.98	124	91.6	315	8.4	12.09	1	5.4	12.7	6.11	7	3.8	0.89	4.1	1	6.98	1.73	7.45	1.13	5.49	17	5.1	11.9	21	29	0.724138
34	13	34	14.8	178	98	30.9304	6.6	43.4	41.7	10	4.5	0.4	2.9	2.8	0.7	0.3	0.03	5.03	158	91.2	305	7.4	1	1.4	2.1	3.9	3.97	4.3	3.2	1.4	2.6	2.7	4.74	2.02	4.93	1	2.88	16.1	5.8	10.3	25	15	1.66667
39	10	65	31.2	181	79.5	24.2667	4.8	61.2	27.8	6.2	4.4	0.4	2.9	1.3	0.3	0.21	0.02	4.55	141	91.2	203	9.3	1	1.7	3.8	3.9	2.76	2.8	1.5	1.56	2.5	7.4	4.63	0.99	4.77	1.13	3.29	10.3	4.2	6.1	26	30	0.866667
33	10	45	27	160	57	22.2656	9.1	78.2	12	6.6	2.5	0.7	7.1	1.1	0.6	0.23	0.06	3.93	119	89.9	252	7.6	7.03	2	2	11.5	11.1	12.8	0.7	1.65	2.9	16	4.31	2.45	4.55	0.85	2.53	19.2	8	11.2	22	23	0.956522
34	20	44	27.2	168	80	28.3447	4.3	52.8	30.3	12.2	2.8	1.9	2.3	1.3	0.5	0.12	0.08	5.17	163	90.1	146	12.2	1	2.9	2.9	12.6	8.19	6.4	0.3	0.92	1.9	3.3	5.41	1.98	4.41	0.84	2.88	17.6	5.6	12	27	77	0.350649
44	17	60	24.3	159	80	31.6443	5.3	64.1	28.4	5.8	1.2	0.5	3.4	1.5	0.3	0.06	0.03	4.16	120	86.7	217	9.9	3.12	2.7	2	13.7	6.46	14.3	1.7	1.15	3.2	0.7	4.73	1.22	4.91	1.55	2.87	8.4	3.8	4.6	16	14	1.14286
59	11	75	39.3	175	84	27.4286	4.3	32.3	57.1	8.9	1.4	0.3	1.4	2.5	0.4	0.06	0.01	4.44	150	99.9	97	10.9	1	1.6	2.4	7.6	2.24	9	1	1.41	4	1	5.87	2.51	3.51	0.8	1.77	28.5	9.2	19.3	35	52	0.673077
65	3	15	20	160	62.5	24.4141	7.5	68.3	19.7	10	1.7	0.3	5.1	1.5	0.8	0.13	0.02	3.1	106	96.1	123	9.9	3.47	4.8	2	16.7	4.76	15.4	1.1	2.01	1.6	0.6	6.28	1.47	4.42	1.06	2.38	10.4	4.1	6.3	11	13	0.846154
54	17	22	16	171	73	24.9649	7.7	72.7	16.4	8.3	2.1	0.5	5.6	1.3	0.6	0.16	0.04	4.89	156	92.7	182	9.6	1	6.8	2.6	2	1.26	0.5	1.3	1.44	4.3	12.9	4.92	4.22	4.92	0.93	2.45	6	1.8	4.2	19	26	0.730769
24	10	56	21.6	172	67	22.6474	7	54.4	35	9.2	1	0.4	3.8	2.5	0.6	0.07	0.03	4.58	129	84.5	279	8.5	14.03	1.9	2	19.9	8.78	4.6	0.2	1.57	2.4	2	5	0.99	3.99	1.12	2.26	10.2	4.3	5.9	13	18	0.722222
58	8	48	29	172	70	23.6614	7.3	61.3	29.3	6.5	2.4	0.5	4.5	2.1	0.5	0.18	0.04	4.32	138	97.9	253	8.8	5.3	1.5	2	5.6	2.2	5.3	0.4	3.96	2.6	2.8	4.51	1.81	6.68	1.33	4.09	7.5	3.6	3.9	15	14	1.07143
52	10	32	23.6	173	74.5	24.8922	6.7	57.8	29.5	8.5	2.9	1.3	3.9	2	0.6	0.19	0.09	4.72	145	91.2	183	8.6	1	4.2	2.8	2	1.44	0.8	0.5	1.81	2.8	2	8.95	9.39	4.93	0.85	0.8	17.7	5.8	11.9	21	36	0.583333
40	6	40	22.4	165	62	22.7732	4.6	57.3	32	10.1	0.4	0.2	2.6	1.5	0.5	0.02	0.01	4.11	120	82.5	170	8.5	0.15	2.4	2	30	3.41	18.4	25.8	2.39	0.8	1	13.8	1.78	5.85	1.5	3.43	6.6	4.1	2.5	10	27	0.37037
67	40	12	15.6	150	69	30.6667	7	69.1	17.5	11.7	0.9	0.8	4.8	1.2	0.8	0.06	0.06	4.43	134	90.5	164	8.7	8.86	7.1	2	22.4	9.04	13.3	1.1	1.26	3.5	3.4	8.84	1.34	4.59	1.23	2.52	11.9	5	6.9	18	25	0.72
36	5	45	23.4	173	75	25.0593	6	55	35	7.2	1.4	0.8	3.3	2.1	0.5	0.08	0.05	4.38	145	95.7	202	8.3	1	2.5	3.52	2.13	2.48	7.09	1.77	1.24	15.23	0.9	5.07	2.07	3.97	1.34	1.94	17.9	4.9	13	26	26	1
49	9	48	37	170	73.5	25.4325	5.4	68.2	22.6	6.8	1.6	0.8	3.7	1.2	0.4	0.09	0.04	5.54	157	86	82	11.2	1	1	2	3.4	3.19	5	15.5	1.32	2.7	6.2	5.47	1.52	3.98	1.25	2.09	12.9	5	7.9	21	31	0.677419
48	6	55	13.2	170	80	27.6817	6.8	59.8	29.2	7.4	3.1	0.5	4.1	2	0.5	0.21	0.5	4.38	152	101.4	156	9.6	0.45	3.8	2	14.9	4.79	9.6	2.1	1.47	4.7	2.6	4.64	1.31	4.59	0.99	2.69	15.5	6.1	9.4	15	21	0.714286
53	2	55	18.6	150	53.8	23.9111	4.8	59.5	19.5	9.1	11.3	0.6	2.9	0.9	0.4	0.54	0.03	3.74	125	94.2	230	8.7	23.1	1.5	2.1	2	4.45	2.4	0.2	1.09	8.4	12.1	5.31	1.17	4.1	1.31	2.27	16.9	6.3	10.6	219	416	0.526442
45	21	36	19.2	165	60	22.0386	5.1	65.7	25.1	8	0.9	0.3	3.4	1.3	0.4	0.05	0.02	4.39	137	95.3	189	9.3	2.27	2.7	2	7.8	7.45	7.7	1.1	1.78	3.7	0.9	4.1	1.58	4.14	1.39	2.05	15	5.6	9.4	18	27	0.666667
50	1	6	4.8	180	75.8	23.3951	6.4	59.3	31.7	7	1.5	0.5	3.8	2	0.4	0.1	0.03	4.69	151	96.9	210	10.6	1	2	3.1	5.2	9.31	4.5	1.2	1.18	4.2	0.5	3.76	1.22	4.62	1.11	3.06	15.4	5.6	9.8	13	13	1
29	3	20	7.8	173	78.6	26.2622	7.4	75.6	18.7	4.6	0.7	0.4	5.6	1.4	0.3	0.05	0.03	5.51	168	88.7	122	9.5	1.53	2.5	2	3.7	5.46	4.4	3.5	0.46	4.6	4	4.74	2.21	5.52	1.36	2.94	11.7	3.5	8.2	36	93	0.387097
52	15	35	15.6	169	82.2	28.7805	5.5	62.6	24.5	9.8	2.2	0.9	3.4	1.3	0.5	0.12	0.05	4.83	151	92.1	199	8.7	1	2.6	2.7	4.4	4.6	5.8	1.4	2.08	4	1.7	5.38	2.42	6.14	1.14	3.59	14	4.7	9.3	19	13	1.46154
57	10	48	25.2	176	105	33.8972	8.8	51.8	37.5	6	4.3	0.4	4.6	3.3	0.5	0.38	0.04	5.5	163	91.7	191	9	1	3.3	4.3	22.3	11.2	22.9	2.8	1.08	3.2	0.8	5.63	1.48	5.69	1.12	3.66	17.1	5.5	11.6	25	48	0.520833
32	12	56	30.6	168	72	25.5102	7.8	67.2	19.9	8.8	3.2	0.9	5.2	1.6	0.7	0.25	0.07	5.15	159	92.3	258	7.3	21.31	1.8	5.2	2	0.5	1.1	1.6	1.24	3.6	10.6	5.08	0.66	4.46	0.99	2.76	21.9	7.4	14.5	12	15	0.8
43	10	35	18.9	159	60	23.7332	6.8	47.2	47.4	3.9	1.2	0.3	3.2	3.2	0.3	0.08	0.02	4.46	125	85.2	230	10	1	2.5	2.4	14.2	10.65	10.3	0.8	1.64	4	0.7	5.26	1.31	4.53	0.93	2.81	14.1	3.7	10.4	20	21	0.952381
55	4	30	12	158	58	23.2335	3.7	42	48.3	5.6	3.5	0.6	1.6	1.8	0.2	0.13	0.02	3.8	118	89.8	203	8.8	0.75	2.5	2.3	3.9	2.47	4.1	4.6	1.05	4.1	1.3	6.46	2.35	5.04	1.06	2.76	11.8	4.7	7.1	14	12	1.16667
45	21	33	16.8	162	65	24.7676	5.8	55.6	33.1	7.3	3.3	0.7	3.2	1.9	0.4	0.19	0.04	4.15	130	90.1	254	7.2	3.05	0.9	2.5	6.4	7.02	6.2	10.1	0.77	3.5	1	5.07	1.73	4.12	1.05	2.15	8.2	2.7	5.5	17	15	1.13333
55	21	70	30.5	180	90	27.7778	10.1	76.4	15.9	5.7	1.6	0.04	7.7	1.6	0.6	0.16	0.04	4.3	145	99	271	9.4	2.24	2.6	4.3	6.9	4.83	5.4	0.4	1.42	6.9	6.1	5.2	1.23	4.79	0.92	3	5	2.1	2.9	16	17	0.941176
59	5	60	32	170	65	22.4913	11.7	79.8	14.1	5.3	0.6	0.2	9.3	1.6	0.6	0.07	0.02	3.51	111	90.9	363	9.4	172.2	4.7	2	8.2	2.34	4	0.2	1.05	7	63	5.75	1.31	3.94	0.76	2.23	16	8.7	7.3	34	31	1.09677
66	50	60	31.2	156	70	28.764	5.3	57.6	30.5	9.2	2.2	0.5	3.1	1.6	0.5	0.12	0.03	3.95	127	91.6	205	10.1	7.9	4.6	3	19.8	20.55	18.8	3.7	2.64	3.2	4	4.28	1.33	5.9	1.31	3.65	7.7	4.6	3.1	23	29	0.793103
23	0.1	44	16.2	180	85	26.2346	4.6	40.7	39.4	12.2	7.2	0.5	1.9	1.8	0.6	0.33	0.02	4.9	145	87.7	222	8.4	1	1.2	2	2.6	0.69	2.2	32.1	1.88	11.7	1	4.38	1.15	5.19	1.26	3.28	7.7	3.3	4.4	15	25	0.6
52	3	52	25.8	175	83	27.102	5.7	67.4	20.5	8.5	3.2	0.4	3.8	1.2	0.5	0.18	0.02	4.99	163	92.5	166	11.2	1	2.8	2.8	16.3	10	15.7	0.4	1.16	2.1	1.2	5.32	0.9	4.47	1.01	2.74	16.6	5.9	10.7	15	18	0.833333

## Sheet: Lean MASLD group
年龄	发病年数	BSA	PASI	身高cm	体重kg	BMI	白细胞计数*10^9/L	中性粒细胞比例	淋巴细胞比例	单核细胞比例	嗜酸性粒细胞比例	噬碱性粒细胞比例	中性粒细胞绝对数*10^9/L	淋巴细胞绝对数*10^9/L	单核细胞绝对数*10^9/L	嗜酸性粒细胞绝对数*10^9/L	嗜碱性粒细胞绝对数*10^9/L	红细胞计数*10^12/L	血红蛋白g/L	平均红细胞体积fl	血小板计数*10^9/L	平均血小板体积fl	超敏反应C蛋白mg/L	癌胚抗原ng/ml	甲胎蛋白ng/ml	CA19-9U/ml	CA242U/ml	CA50U/ml	CA72-4U/ml	CYFRA21-1ng/ml	神经特异性烯醇化酶ng/ml	SCCng/ml	血糖	甘油三脂mmol/L	总胆固醇mmol/L	高密度脂蛋白mmol/L	低密度脂蛋白mmol/L	总胆红素umol/L	直接胆红素umol/L	间接胆红素	谷草转氨酶U/L	谷丙转氨酶U/L	AST:ALT
64	10	48	30	167	59	21.1553	9	74.5	15	8.3	1.7	0.5	6.7	1.4	0.7	0.15	0.05	5.12	154	88.7	183	9.9	3.25	3.6	2.8	36.4	10.2	8.3	3.9	1.46	3.8	3.5	4.46	1.35	4.54	1.17	2.37	9.3	4.8	4.5	17	16	1.0625
65	1	15	5.4	160	57	22.2656	4.7	52.9	35.3	8.7	1.8	1.3	2.5	1.7	0.4	0.08	0.06	3.93	124	89	246	8.1	1.17	3.3	2.1	2	0.5	1.3	0.2	1.89	2.9	11.4	6.61	1.62	4.64	1.15	2.78	7.7	4.4	3.3	16	13	1.23077
40	26	33	22.8	175	72	23.5102	7.4	66.1	24.7	6.7	2.1	0.4	4.9	1.8	0.5	0.16	0.03	4.91	156	92.6	219	8.3	1.11	1	3.2	4.7	7.09	6.6	6.2	0.94	3.1	2.5	5.03	2	3.88	0.83	2.22	13.5	5.7	7.8	17	25	0.68
61	10	35	18.6	165	65	23.8751	5.8	53.6	36.4	7	2.7	0.3	3.1	2.1	0.4	0.16	0.02	4.44	144	92.1	218	9	1	2.4	3.7	10.8	9.59	10.5	0.7	1.61	3	1.5	4.11	1.2	4.58	1.41	2.45	15.4	6	9.4	16	8	2
65	57	33	17.4	172	66	22.3094	6.2	63	17.3	9.3	9.8	0.6	3.9	1.1	0.6	0.61	0.04	4.79	141	88.8	257	7.1	5.1	4.8	5.5	2.7	3.06	8.4	1.9	2.38	5	11.4	5.17	1.29	4.75	1.05	2.8	8.1	3.6	4.5	17	22	0.772727
59	6	58	26.6	157	59	23.9361	6.9	62.3	26.9	5.5	5.5	0.1	4.3	1.9	0.4	0.38	0.01	4.24	121	87.4	277	9.9	14.61	1.1	3.7	2	2.63	2.5	1.1	1.18	6.5	9.8	6.63	1.3	4.76	1.16	3.05	12	5.3	6.7	18	14	1.28571
33	10	45	27	160	57	22.2656	9.1	78.2	12	6.6	2.5	0.7	7.1	1.1	0.6	0.23	0.06	3.93	119	89.9	252	7.6	7.03	2	2	11.5	11.1	12.8	0.7	1.65	2.9	16	4.31	2.45	4.55	0.85	2.53	19.2	8	11.2	22	23	0.956522
24	10	56	21.6	172	67	22.6474	7	54.4	35	9.2	1	0.4	3.8	2.5	0.6	0.07	0.03	4.58	129	84.5	279	8.5	14.03	1.9	2	19.9	8.78	4.6	0.2	1.57	2.4	2	5	0.99	3.99	1.12	2.26	10.2	4.3	5.9	13	18	0.722222
58	8	48	29	172	70	23.6614	7.3	61.3	29.3	6.5	2.4	0.5	4.5	2.1	0.5	0.18	0.04	4.32	138	97.9	253	8.8	5.3	1.5	2	5.6	2.2	5.3	0.4	3.96	2.6	2.8	4.51	1.81	6.68	1.33	4.09	7.5	3.6	3.9	15	14	1.07143
40	6	40	22.4	165	62	22.7732	4.6	57.3	32	10.1	0.4	0.2	2.6	1.5	0.5	0.02	0.01	4.11	120	82.5	170	8.5	0.15	2.4	2	30	3.41	18.4	25.8	2.39	0.8	1	13.8	1.78	5.85	1.5	3.43	6.6	4.1	2.5	10	27	0.37037
53	2	55	18.6	150	53.8	23.9111	4.8	59.5	19.5	9.1	11.3	0.6	2.9	0.9	0.4	0.54	0.03	3.74	125	94.2	230	8.7	23.1	1.5	2.1	2	4.45	2.4	0.2	1.09	8.4	12.1	5.31	1.17	4.1	1.31	2.27	16.9	6.3	10.6	219	416	0.526442
45	21	36	19.2	165	60	22.0386	5.1	65.7	25.1	8	0.9	0.3	3.4	1.3	0.4	0.05	0.02	4.39	137	95.3	189	9.3	2.27	2.7	2	7.8	7.45	7.7	1.1	1.78	3.7	0.9	4.1	1.58	4.14	1.39	2.05	15	5.6	9.4	18	27	0.666667
50	1	6	4.8	180	75.8	23.3951	6.4	59.3	31.7	7	1.5	0.5	3.8	2	0.4	0.1	0.03	4.69	151	96.9	210	10.6	1	2	3.1	5.2	9.31	4.5	1.2	1.18	4.2	0.5	3.76	1.22	4.62	1.11	3.06	15.4	5.6	9.8	13	13	1
43	10	35	18.9	159	60	23.7332	6.8	47.2	47.4	3.9	1.2	0.3	3.2	3.2	0.3	0.08	0.02	4.46	125	85.2	230	10	1	2.5	2.4	14.2	10.65	10.3	0.8	1.64	4	0.7	5.26	1.31	4.53	0.93	2.81	14.1	3.7	10.4	20	21	0.952381
55	4	30	12	158	58	23.2335	3.7	42	48.3	5.6	3.5	0.6	1.6	1.8	0.2	0.13	0.02	3.8	118	89.8	203	8.8	0.75	2.5	2.3	3.9	2.47	4.1	4.6	1.05	4.1	1.3	6.46	2.35	5.04	1.06	2.76	11.8	4.7	7.1	14	12	1.16667
59	5	60	32	170	65	22.4913	11.7	79.8	14.1	5.3	0.6	0.2	9.3	1.6	0.6	0.07	0.02	3.51	111	90.9	363	9.4	172.2	4.7	2	8.2	2.34	4	0.2	1.05	7	63	5.75	1.31	3.94	0.76	2.23	16	8.7	7.3	34	31	1.09677
